# Supplementary material for: A prognostic 4-gene expression signature for patients with HER2-negative breast cancer receiving taxane and anthracycline-based chemotherapy
Source: Oncotarget. 2017 Oct 17;8(61):103327–39. doi: 10.18632/oncotarget.21872 (PMC5732731; doi:10.18632/oncotarget.21872)
Supplement: Supplementary file 2 [file oncotarget-08-103327-s002.txt]

GSM615096	GSM615097	GSM615098	GSM615099	GSM615100	GSM615101	GSM615102	GSM615103	GSM615104	GSM615105	GSM615106	GSM615107	GSM615108	GSM615109	GSM615110	GSM615111	GSM615112	GSM615113	GSM615114	GSM615115	GSM615116	GSM615117	GSM615118	GSM615119	GSM615120	GSM615121	GSM615122	GSM615123	GSM615124	GSM615125	GSM615126	GSM615127	GSM615128	GSM615129	GSM615130	GSM615131	GSM615132	GSM615133	GSM615134	GSM615135	GSM615136	GSM615137	GSM615138	GSM615139	GSM615140	GSM615141	GSM615142	GSM615143	GSM615144	GSM615145	GSM615146	GSM615147	GSM615148	GSM615149	GSM615150	GSM615151	GSM615152	GSM615153	GSM615154	GSM615155	GSM615156	GSM615157	GSM615158	GSM615159	GSM615160	GSM615161	GSM615162	GSM615163	GSM615164	GSM615165	GSM615166	GSM615167	GSM615168	GSM615169	GSM615170	GSM615171	GSM615172	GSM615173	GSM615174	GSM615175	GSM615176	GSM615177	GSM615178	GSM615179	GSM615180	GSM615181	GSM615182	GSM615183	GSM615184	GSM615185	GSM615186	GSM615187	GSM615188	GSM615189	GSM615190	GSM615191	GSM615192	GSM615193	GSM615194	
GSM615195	GSM615196	GSM615197	GSM615198	GSM615199	GSM615200	GSM615201	GSM615202	GSM615203	GSM615204	GSM615205	GSM615206	GSM615207	GSM615208	GSM615209	GSM615210	GSM615211	GSM615212	GSM615213	GSM615214	GSM615215	GSM615216	GSM615217	GSM615218	GSM615219	GSM615220	GSM615221	GSM615222	GSM615223	GSM615224	GSM615225	GSM615226	GSM615227	GSM615228	GSM615229	GSM615230	GSM615231	GSM615232	GSM615233	GSM615234	GSM615235	GSM615236	GSM615237	GSM615238	GSM615239	GSM615240	GSM615241	GSM615242	GSM615243	GSM615244	GSM615245	GSM615246	GSM615247	GSM615248	GSM615249	GSM615250	GSM615251	GSM615252	GSM615253	GSM615254	GSM615255	GSM615256	GSM615257	GSM615258	GSM615259	GSM615260	GSM615261	GSM615262	GSM615263	GSM615264	GSM615265	GSM615266	GSM615267	GSM615268	GSM615269	GSM615270	GSM615271	GSM615272	GSM615273	GSM615274	GSM615275	GSM615276	GSM615277	GSM615278	GSM615279	GSM615280	GSM615281	GSM615282	GSM615283	GSM615284	GSM615285	GSM615286	GSM615287	GSM615288	GSM615289	GSM615290	GSM615291	GSM615292	GSM615293	
 GSM615294	GSM615295	GSM615296	GSM615297	GSM615298	GSM615299	GSM615300	GSM615301	GSM615302	GSM615303	GSM615304	GSM615305	GSM615306	GSM615307	GSM615308	GSM615309	GSM615310	GSM615311	GSM615312	GSM615313	GSM615314	GSM615315	GSM615316	GSM615317	GSM615318	GSM615319	GSM615320	GSM615321	GSM615322	GSM615323	GSM615324	GSM615325	GSM615326	GSM615327	GSM615328	GSM615329	GSM615330	GSM615331	GSM615332	GSM615333	GSM615334	GSM615335	GSM615336	GSM615337	GSM615338	GSM615339	GSM615340	GSM615341	GSM615342	GSM615343	GSM615344	GSM615345	GSM615346	GSM615347	GSM615348	GSM615349	GSM615350	GSM615351	GSM615352	GSM615353	GSM615354	GSM615355	GSM615356	GSM615357	GSM615358	GSM615359	GSM615360	GSM615361	GSM615362	GSM615363	GSM615364	GSM615365	GSM615366	GSM615367	GSM615368	GSM615369	GSM615370	GSM615371	GSM615372	GSM615373	GSM615374	GSM615375	GSM615376	GSM615377	GSM615378	GSM615379	GSM615380	GSM615381	GSM615382	GSM615383	GSM615384	GSM615385	GSM615386	GSM615387	GSM615388	GSM615389	GSM615390	GSM615391	GSM615392
 	GSM615393	GSM615394	GSM615395	GSM615396	GSM615397	GSM615398	GSM615399	GSM615400	GSM615401	GSM615402	GSM615403	GSM615404	GSM615405
1007_s_at	12.4239336170079	12.6398562327559	11.5293302375	11.7593390152953	11.9586881257677	11.9237803899213	12.9545899484055	12.6771976710039	12.3526029875984	12.5987342480315	11.5546338680512	12.5587973435039	12.5987342480315	12.1226505458858	13.0278324135236	12.7457862187402	11.4128791048031	12.4858401327953	13.060218122185	11.8519193569094	12.3809011655905	11.987972710748	12.2888205855906	11.9707476036417	12.4308397192716	12.5749345846063	13.1902642432087	12.021272763248	12.8613311691142	12.9545899484055	12.7812687149016	12.9655805787599	12.6883194462205	12.3740483415748	12.2077602390945	12.3740483415748	11.681964247815	12.8174452969094	13.1460510407677	11.7619227559843	11.6722213860236	12.3740483415748	13.2802069541142	12.3180355270079	12.4782974190158	12.1573051177559	12.553779553189	12.0606738950197	12.3310498533071	11.8339210023819	11.7013285553937	12.8444142712992	12.405304009626	12.3831107386024	11.6368904680118	13.3104864569685	11.5943213154921	12.5749345846063	11.
8798864033071	11.7974504563386	12.0003219698622	11.9146477991535	12.7209943912008	12.6340627261024	9.49865745235039	13.0774000569882	12.4423949352756	13.0521749751968	11.9176271741535	12.7684850162992	12.4073094553543	12.4308397192716	12.4073094553543	11.5820719150197	12.4858401327953	11.2587076211024	12.4520058341339	12.5907452786811	12.827581601063	11.3580412769488	12.7684850162992	12.3397919119095	11.9497733729921	11.7619227559843	11.7905579209055	11.536664601811	11.9221828476575	12.4009704113976	11.1589717569488	12.512815545689	12.5614144863976	12.3898266090157	11.1454147430905	12.2469470896653	12.149660743878	11.4233776266732	12.1687750195866	10.6964571950394	11.2767735525787	11.7947121097047	12.049163137874	12.1724003814567	12.9359621794685	12.2369127376575	12.8961838936811	12.1155278442913	12.3921704021063	13.8368539537795	12.3764432053543	12.3610932568504	12.3831107386024	12.7365742415945	12.4263056679528	13.1769638647441	12.8544359578543	11.6783514530905	11.835362461
 8701	12.4639698737598	11.9754093055315	12.2727470357677	12.2156294315157	11.9970661642323	10.1223015541831	13.0521749751968	12.5485874613386	13.1858317869094	11.5591093784843	11.8868521965945	12.6120365169291	12.6231686994882	10.5725980725787	11.2985060435433	11.6649088576969	12.4470854759252	12.7940980347244	12.5255429930709	13.1239995711417	11.4083254989173	13.2802069541142	11.7194025712205	14.3038665457874	12.405304009626	13.5155626191142	11.9029456299016	11.8353624618701	11.8040884328937	11.7229787033858	12.0343864161614	12.714828987126	11.6880401946654	11.6555610098622	11.2647695338189	10.9956029179921	11.5502967308661	11.5123059777953	11.1251022198622	13.060218122185	11.4560481361417	10.9817248816142	12.0558736722638	12.1982521983268	12.5485874613386	11.2656400732087	11.6233720608071	12.0977871297835	12.4757423630709	12.1299275868701	12.1591251137598	11.4447833629724	12.290811791752	11.7403811065551	12.4032229696654	12.003551801811	10.2664329710236	11.6472354020276	12.
 3504117670276	10.6925836210039	11.4841956305118	11.9314074161024	12.505503755059	11.7110462701181	13.0479796223032	12.3718226204921	10.9407776164961	11.3426213112795	11.7391593740945	11.6709573299803	11.4893955609449	10.6897199083858	12.4639698737598	10.919903901063	11.3188305193307	11.1289846610433	11.0436647025197	11.3516341199803	12.1441118022638	11.7278424554331	11.0070482015157	11.7171453530906	11.6964871769685	11.7355119406102	11.9586881257677	12.6855803042126	12.3203105077165	11.5293302375	12.2971043859842	12.2865910183268	11.135234217874	12.7622351627362	12.569485616063	12.0406741748622	11.107744725315	12.827581601063	11.8644980804724	10.968684102126	13.0119930951378	13.4215239558071	12.2212504436417	13.315514029626	11.9940543830906	12.7395644024212	12.1742265208661	11.9103057410039	12.2329595584055	11.5602082804921	11.6660853581693	11.7355119406102	11.2397588185433	11.6783514530905	12.834310138189	11.4073759351772	12.0543283624409	12.4520058341339	11.8408549655315	1
 2.4119581228937	12.4095902530906	11.7933657655315	12.2529053528347	11.681964247815	12.3877343535039	12.1101681607874	12.4496157179921	12.6797958064567	13.1111348363189	12.2707652728937	12.405304009626	12.1687750195866	12.343877737441	12.6203519245669	12.183224810748	11.9132471363583	12.2232086440157	12.2450413580709	12.1944267157283	11.778669446811	12.0278494017716	12.5563612806496	12.3481811607087	12.5563612806496	12.1650515017126	12.4399967487402	11.7171453530906	12.8444142712992	12.343877737441	12.6203519245669	12.405304009626	12.4520058341339	12.4073094553543	12.2888205855906	13.2563917025787	12.3740483415748	11.8729576910433	11.9754093055315	12.3631894068898	12.8309493073622	11.9691480285827	13.0521749751968	11.440215416437	12.8576955052362	12.264893754567	12.4239336170079	12.5960664795472	12.0262140034252	11.3968740924016	11.8868521965945	12.8891966579921	10.7975046637795	12.3831107386024	12.8174452969094	11.963253890374	12.6398562327559	12.4663794462205	12.37182262049
 21	12.3031983564567	12.2349081946654	11.8703886839567	11.8367639816535	10.7171365831102	13.060218122185	12.2727470357677	12.6710558388386	12.2768937830905	12.343877737441	11.7761768050591	11.3692059386417	12.1049099068307	12.049163137874	11.6589261819488	10.9810299863386	10.6821102767323
1053_at	8.09176990806496	7.81539903612008	8.8400854839055	9.53956303018504	6.82953822987205	8.78993505268111	8.30049162532677	8.34066758743111	8.13934280686221	7.87134732885039	4.28333556754724	8.49659814648425	9.4964561996122	8.31942451563977	8.40400380555709	8.42203779005905	8.6658382247992	8.14207432807677	7.89167730972835	8.87827211461221	7.45575742740945	9.58012494298819	9.3290236527126	6.7339886322185	7.53403101465945	8.96019605735434	8.00825797736615	8.95743969877953	7.30861572310236	7.64616054936024	8.52624312378347	6.72160776912205	6.94882785023425	7.55652019153543	6.9814111751437	8.01887369112795	9.1464799589626	8.32276916788582	7.69418171154528	8.417554832063	8.89686844669685	7.95656665144095	8.74813218761811	8.16374076360629	7.79945335408662	7.20854609648229	7.8957940811004	7.30556273335433	8.32506134017716	7.76775423217126	8.55365261259055	8.35532937457284	7.71895487224015	8.34201366642323	5.1574993465689	8.58652945775197	10.0848510867086	8.79556238774804	9.10223
615888386	8.04709101266732	9.10319995782086	7.84067396839567	6.77885614463583	8.51102250919488	9.09564582538976	8.40804400262796	8.54922839489763	7.97626838226575	9.80480867563189	7.93332677872441	8.6419444898307	7.7697435714311	7.00332567152165	7.82187535082086	8.23005618261615	8.1644082900748	8.42046987987992	7.34766816834251	8.88324293541142	8.47381938266338	7.93501729665944	8.08943407066733	8.370814501563	8.94582059483661	8.50744621848425	8.97796351374803	9.26207235825393	6.95833609833464	8.8407330506752	7.51133144291535	8.54653864864961	8.64920868623228	9.37034129966339	7.67298021682874	8.3020945351811	8.93548526548229	7.9007930633189	8.38968255775788	9.96288025338779	8.50968760915551	9.15483455546261	9.05392303810631	8.67870950830512	7.89167730972835	9.24097648710433	8.40400380555709	8.29846973919292	8.05442895265355	8.54322359420473	8.48808149869292	8.77724951568504	7.34442094649803	8.33277160646653	8.40644196147244	8.00227781214173	9.30757158999015	8.97984921154725	9.
 03988842263189	8.61045233696457	8.75969629027757	8.32299682691929	8.75768029468701	8.73111614898819	7.60722095332677	8.07445470845867	8.77069480388583	7.69811728692913	8.53415633898819	7.60855027349212	7.97416997860039	7.17853706980905	8.21434154333465	7.99563833192716	8.08414218026968	7.30185494920079	7.71895487224015	8.49998361555513	7.51103187425983	8.66788879265748	9.61619528652166	8.62517721688779	8.31676833906889	5.49096340981299	7.76522391549016	9.29251552869094	8.71508484873229	8.99631964535236	9.14412453087204	8.26758748108661	9.13913991305513	8.38247549607085	8.86476356898426	9.06120021761811	8.32052636436417	9.16031655847047	8.7326731694941	7.75334360732087	9.3070463937697	8.74615992967126	9.26402138457284	9.28954223187598	7.54270562635039	8.26806638684843	9.05180546273622	9.33377155848425	8.62989581191535	8.01205697665551	7.85888016184055	9.38261629058268	8.4640460590374	8.28499822170669	8.96882445044291	6.71825059889173	9.10200373230512	9.67644125050788	9.104653
 64322637	5.58372312565945	9.27912650595473	9.26207235825393	9.1273371937067	8.40600016735237	8.31452607118504	7.71895487224015	9.17525288099804	8.50021311896064	9.17109855369883	8.83714101106891	8.64353123352953	9.88534596896654	8.03042986504724	9.59875231769488	4.25776127354134	9.09541802321064	10.0772989723543	9.55400525260432	8.27734116761614	9.51090031032283	9.01139882501183	8.82870349883662	8.5567742248937	9.66853595018307	9.02911793819489	7.58368176267519	8.17412933759843	7.48878949342913	8.34467075822442	8.97044208867914	8.79127641595867	8.46696228448425	7.6607865106063	7.36572070130118	8.92315241929331	8.43349652864566	9.05107388116733	9.09801431855118	8.56614969341338	6.63163247211418	8.18830476189567	7.53511250736221	9.51310034517718	4.66597753938583	10.0004119623858	7.10508632974409	7.22707236601772	9.02497880780315	8.5296854116437	8.51259002149803	8.37958437690551	9.84183518662008	9.63363353833465	8.95146209244883	9.07251799621654	8.57111668797834	8.1722978371889
 7	7.29883617312205	7.99240850466536	8.95052651507874	8.37462463773425	9.50053328891338	7.8104281117933	9.83070547820867	8.10841360257283	8.80012911659252	7.99991370527559	7.95991358071457	8.46022333933071	7.78292219170276	9.18829593580905	7.87796965012992	8.52624312378347	9.01601491410827	9.19751853547441	9.36318223767126	8.65443903458268	8.10013085327756	8.69135698960827	8.83803439134646	9.10369155321457	8.8400854839055	8.13442596387795	8.00610241767913	10.221798990315	8.94208033804921	7.98424402013976	8.49053304165157	6.90582674542913	8.14161573912008	7.0265291455748	8.77769766901181	8.14645767759645	8.79667334179134	9.08545998637991	9.38566506973425	9.08313659843897	8.24475445030709	8.63592978410039	8.13072215486614	7.72559758650787	7.8676934382933	8.3591447107185	8.29980494891928	7.76245247624017	8.24088539497441	7.16037298899606	9.02680904998622	7.84826964033071	7.78041738905906	7.89070155235827	8.06892098359449	7.87871925577558	6.65862957787205	7.02022678883661	7.24700
 832417519	7.82857252174802	8.58042066871456	8.14758833653741	9.90409218421851	8.66250223810629	8.20685385023819	7.64752496558859	8.94095175967913	9.21056210254921	8.14989645870472	7.01952379533858	8.24807617886024	8.6920509330118	9.44023620842519	8.76802293737205	9.46474998671064	8.77956251826575
117_at	8.39080115414961	5.52214246023425	8.28741921392126	7.94600380196063	8.69975281611417	7.58287591045866	8.67374392924803	9.89027788465158	8.26445138480512	7.58013417927559	9.29949909624606	9.02123540418503	8.65849160223228	8.27826201245276	8.29626860061024	6.73925813631693	8.71154640181495	7.60829416572047	9.3490187565433	7.91972450402166	8.32098848672245	7.81289156083859	8.0217205519311	7.93233897409054	7.74298874070473	8.57223647635827	8.75497443320276	8.09454156428347	8.27074960338779	7.86199702587205	7.90417912783071	7.91327047879922	8.05932725224803	8.43462355307086	8.90967384698228	7.5473859800315	7.82037975733859	7.7535938431063	8.90247968071456	8.14481953206298	7.97122918509252	7.94576620724213	7.97148324804331	8.77499485699213	9.13820158229922	7.38889996479527	9.13488390348819	7.95800011369489	8.57381029597638	8.78291293847245	7.86668800641339	8.66139985756299	8.52248207429724	8.34825296244686	8.19676676699213	8.15363322385629	7.59975994786417	8.14070548557087	7
.8089341354567	8.20662679423229	7.92850023167323	7.81411675629921	7.5972806681378	8.63839175023622	9.045934324876	8.35489673196259	8.53346201659252	8.69527668055314	8.33928848962007	6.15024006297441	7.90128488966733	8.19902398696653	8.0485172431063	8.21707176191338	7.86912765996653	8.16831124620866	8.60188755014369	7.22866682049212	8.5510587409941	8.3020945351811	7.11581736795275	8.28048366742126	8.91713927970275	7.77376464959449	8.47402421348818	8.76511152773229	8.44606853040748	8.82499748674607	5.71241619359646	9.25436493257677	7.39299804344881	8.44336625831693	5.37810172851378	8.73783603230511	8.54653864864961	8.4847181844882	8.26650462773622	8.31385115187796	7.38010566265157	8.28499822170669	7.34352540788583	8.12515108545472	7.2015898822815	7.35718443728543	7.31407491944685	8.50294314536417	6.58348802070669	7.14177148931496	7.18405539395472	8.08508411660433	7.89984498896259	7.78019774975591	8.53638309390354	9.65875518308071	8.94630949730709	8.03387977854134	8.341764211889
 76	9.33452404579922	8.3726102759941	7.92544808863582	8.51213134742716	7.51274273060433	9.47292032503739	8.3741795963504	8.3589221166693	8.71508484873229	8.99819506049803	9.42019167347245	9.10057369187008	8.63636130040748	8.75430730703937	7.47513650355512	8.39686136770866	8.9831266046752	8.45863278545867	8.36853758224016	6.91738313829528	8.4903150817067	8.26758748108661	6.44084758773229	8.65193125044882	7.13745359974016	5.50267693911221	10.2206021268701	10.210958293937	7.3461979496437	8.57067642417717	7.33091336949213	8.97703650215551	9.22683918945671	9.3548146535748	8.16925904326181	8.35467985127361	8.15129380053937	5.42614661295276	8.47538205918701	7.26122242859055	8.86498383477559	8.1573839057933	8.10286290018503	8.76441901107087	9.60242939771457	8.19836088787402	8.14576399325984	8.33634208987402	8.81351409634843	8.1607775285374	6.79830785695276	8.2727791358504	7.5740225172126	9.25386467725787	8.52713920258465	8.4930682700315	7.03990016373426	8.61404287500001	8.09966352636
 024	8.58018962802756	7.50522805382677	8.27553119875985	9.30508013054134	8.64670056070079	7.57987445280709	7.8485257307559	7.64616054936024	8.16465813386811	6.30769652363387	11.2673232159646	7.71131146361416	8.63366593834646	8.28562603356497	7.80142619644685	8.36384320025788	8.69478956851379	8.44131013125393	9.25464047228346	8.45954816558269	7.94216224595276	7.94005434314961	8.7220539811496	8.06540026192323	8.4015698096063	8.75945892309449	9.29726900562599	7.07603113905906	9.00673880271063	8.49859895352165	8.5510587409941	10.7217508050394	7.11581736795275	8.06351887140354	8.46942836973031	7.10301520967716	8.70045032850196	7.44230487501772	8.53415633898819	8.69341993273819	8.03852667304134	7.75281506932875	8.26603057318306	8.31251884322244	8.59273411411023	7.18536798395472	10.0487117300197	8.89190585556497	8.09760386971259	8.13280955390157	6.72657671944488	8.27415267644685	8.50700864175001	8.43303177281693	8.54117969765159	5.66519720282086	11.8504886366535	7.92497293696851	7.0
 8046696046653	8.36318313341339	8.1003639867933	8.64623803516929	8.41458874974803	8.06798220361811	7.76699012577757	8.48450245685827	7.6791562705807	8.81030699639173	8.97843456792716	8.37691330621652	8.82545068008661	8.34825296244686	9.54282750823819	7.75690304476969	8.26897198421849	8.31987157603938	6.84946682718111	7.25647912497048	8.22543855725198	8.40666473599606	8.31515542883465	8.69817243932087	8.49792106065945	7.64725683245079	8.02710319234645	7.75334360732087	8.54742868205709	8.07052681599409	7.76998724500394	8.11785146123031	5.53771740022244	8.57563194080905	8.62311059683662	7.6646816257815	8.13934280686221	8.01205697665551	8.51395987455315	8.7729381969193	8.00204609802952	8.43169328081496	8.29287534543898	8.57724406401772	8.06446696858071	8.40312886890551	7.92305579019291	10.5573854985039	7.86297548866535	7.61170664272835	8.59949571457086	7.54137032573621	10.1029436105374	6.66190056872244	9.10586126255708	8.46266403893897	8.33543645490158	9.21434546722048	8.43862988
 503741	8.07515184442125	7.84952979811024	8.4068904162815	8.48494771125394	9.43299251782481	8.34510831467323	8.55192622847441	8.71891211043898	8.13305397672047	7.55921020722834	7.99682226926574	7.32912870019094	9.77820566301771	8.31112525067322	8.79082671293504	8.07101999390158	8.98263780543701
121_at	10.931976211063	11.7988178292913	10.6836898133858	10.7361658996654	10.8378309105512	10.7436435275197	10.8266393497244	10.968684102126	11.0759767355512	10.8421478845669	11.042933999685	10.8728593755512	10.5503966370276	10.2513545370866	11.8312725382874	11.4691101971063	10.6458670843307	11.5966723815748	11.6449136933268	10.9983833934646	11.1100309068504	10.830931249311	10.6993742399606	11.7171453530906	11.1678382523031	10.1129635818366	11.7205799869685	10.4916214134646	11.4341538005709	11.1130936319095	10.6567198202953	11.3580412769488	11.8519193569094	11.1790104709252	11.6566622158858	11.4721432739173	10.4304214094095	11.4233776266732	11.2525923965748	10.7344603374409	10.305484429626	11.0774958617717	10.4886748320276	10.7542467223819	11.0020754468701	10.8107939219685	11.0678418953346	11.2210408406496	11.3949888855118	10.777402858189	10.6649032439173	11.4489223227165	11.9970661642323	10.2716926311614	11.6222117706496	11.0379546662205	10.657258341752	10.4551721084252	10.6
704704498228	10.3325658690551	10.9049574415354	11.5293302375	10.9721463965551	11.1169939615354	10.6853157326181	10.81872408	11.1336246382677	11.1000841158071	10.6920371160039	11.0192556577165	10.8678187594095	11.1194197149803	11.6758775696654	11.2252370751968	10.9401050019882	10.6693404707677	11.1359727482283	11.3580412769488	10.6953330336614	10.8483263734843	11.5293302375	11.1782377352165	10.8024355555315	10.4978513934055	9.42330337157874	10.9611346615551	10.5273422369882	11.5776664887402	9.04359474844881	12.1552328634843	10.8671845494882	10.9180251075984	9.83288886914369	11.042933999685	11.1922431233858	10.4589424871063	10.5725980725787	9.55065260671456	10.6485797993898	11.2354472417323	10.913455824626	10.852040733189	10.5149745987795	10.9238935582874	10.5339096450984	10.8976155251378	10.7876782984843	10.772609008937	11.2379623409842	10.5203813142913	10.4421791190354	10.9680288472441	10.6908750485236	10.989399264626	10.5467798027559	10.9029483095669	10.8162998698622	10.6153
 580876575	11.0236173003937	10.7293312912205	10.6627149933465	10.5372414367323	11.4904307985236	11.2715534876181	11.3011161968701	10.9998758755512	11.6002641882284	11.2379623409842	11.0206805079331	10.9414054558661	10.8501600956102	10.0844821327776	10.2820348724213	10.9407776164961	10.8838562375984	11.2405803029724	10.8119819322244	11.5602082804921	10.5650358964567	10.4921233132283	10.3772498208465	10.969406688189	11.3672461071654	11.7606515610236	10.9948836735039	10.6858176340157	10.3308334912598	10.4193677072244	11.779957724941	9.61084716548819	10.7876782984843	9.55598855271653	10.3709355833268	10.8107939219685	10.0670366189449	10.3355856015551	11.2158458411417	9.14010660552558	9.4584614684252	10.6366709489567	9.08072174927362	11.6460306958858	9.69594152191929	9.18248761707874	12.6483955999213	10.7804118194488	10.4911172935236	10.6942459422047	9.01695036856102	10.5308871425787	9.86384048130119	10.2048917996654	11.8163633369685	9.12708830282086	10.926563430748	10.80243555553
 15	12.2450413580709	9.15626511647046	10.8341025469291	10.8702270987205	11.071487385315	10.9482972224213	11.308125465	10.0718278223484	9.48274945028543	9.54774538654527	10.5931781068701	9.48168372189567	8.84989788693701	11.4429517858661	9.17476774604527	12.0406741748622	9.18125584999607	9.04427654414567	10.7684126854331	11.1343690834449	8.9135406292815	9.16198207528543	9.69217491146063	10.367867193622	9.11554207031692	11.1493764116142	11.9691480285827	10.8107939219685	11.3306581425787	10.8735010523819	10.8911448502756	10.380350685748	11.1997978571457	10.8608049179528	11.5325377719488	10.6295430005905	11.0185846837205	10.4760300141339	10.5353891815157	10.6687981216142	11.7205799869685	11.0968630965158	10.8495762742323	10.5023456318898	11.9769270012598	10.7442443576575	12.4470854759252	11.6163282484055	11.0819207587598	11.3179445542913	10.7667231542717	11.156541425374	10.7864303305905	10.7673059003346	11.1573352656693	10.8470232724409	11.5133601189173	11.0386896052165	11.911694
 0160236	11.2125377983268	11.0804155295472	11.3461714754528	10.5874783569488	11.437197964252	10.8144510821653	11.0206805079331	11.1243082422244	11.3063736533465	11.4780084008661	10.7442443576575	11.1964664197047	11.1162041722047	11.6952838499016	10.9462482636221	10.562030747874	10.4906283667126	10.5994671339961	10.7846250735433	10.7419288625787	10.9543147488189	11.1798014241535	10.8119819322244	10.8169319230512	11.1589717569488	10.697602013937	10.6920371160039	11.1169939615354	11.7205799869685	11.9176271741535	11.2133757960039	11.1964664197047	11.1251022198622	10.7322138043504	10.9762164219882	10.6295430005905	10.756579114252	10.5701388099606	10.8950234990551	10.6227802195079	10.5323790034055	10.9597922250394	11.7025426433465	11.1438263862402	11.0516116334252	11.0266241248622	11.4986145729527	10.9543147488189	11.415833177874	10.7834420286614	11.8659685254331	11.597840398248	11.2993968208071	11.6637915832283	11.531450395059	12.1724003814567	11.7013285553937	11.1092776897244	11
 .700102389311	11.0954172079331	11.4841956305118	10.6222949917323	10.706732145315	11.2639532772441	11.1454147430905	11.1336246382677	11.103231049626	11.308125465	12.6595577184252	9.6302901862244	9.83070547820867	9.34696747761811	10.5936850959252	9.52299365629527	9.65731437506299
1255_g_at	7.93693607719685	7.32941356567717	6.43438621207677	6.31056024149409	7.3721889916811	6.67632345182676	7.88239874116929	6.80104235137204	6.40484908860827	6.88758075481693	7.15705586388582	6.51813755493504	6.75971554726181	7.40509732660237	7.20127353402953	7.39182649792127	7.0853091492441	6.74809891698228	7.03574648838583	6.89235570713976	7.32490612620276	7.2075865422815	7.4215778724567	6.55451288865354	7.54244544844291	6.95652501409646	7.43799710386221	7.37454933055708	7.39446237877953	7.07838829532086	7.05784187124803	7.5641738513307	7.80321849959055	7.40599580555905	7.88899170686024	5.35611929363779	7.10268264885827	7.5036121149744	7.2385717186378	7.32969543279527	7.64669707783071	6.8670594122126	6.812897245063	7.42099665332874	7.88315962308268	5.05443549188189	6.84323203411812	6.83889677376968	8.07145247882874	7.39415743798426	7.03465413104528	7.57533109962993	7.54165036384645	7.29300742842126	7.63243709068504	7.09791006939764	6.5004792093248	7.10914370344882	6.867
43686851772	7.36833085770669	6.81368387587992	7.86642725425985	7.55839676297637	6.71702113443701	6.60892486236221	6.52887886985433	6.58703856892913	7.42473871033268	6.96155233165551	7.31407491944685	7.23287463774607	7.52665756419095	7.10104182838977	6.96848905807677	6.812897245063	6.47676785146062	8.06960989605512	6.62605148258071	7.7419848389567	7.42037974762402	7.76599467673622	7.39063923864567	7.51245059140158	7.05051528168307	6.69935732669684	6.86366524507283	6.49558403581102	7.23256469688188	7.4357233980256	7.51245059140158	6.88422170938583	6.02046173098819	7.20916307818504	5.00678966754528	3.86556323086614	5.16044125746062	4.28333556754724	7.83203050037401	6.83889677376968	6.93564834516338	5.29705434534251	7.41861743116929	6.2888691470374	6.7186410137874	6.99544031549606	6.11686295707087	5.68787811334449	7.03136646443307	6.93022380829134	5.80216652943504	6.90204529361023	6.67161529355315	5.63718843909055	3.57925791559449	6.79191628230119	6.21302876738386	2.8130344551338
 6	4.44020952429133	6.7664967233622	7.04737919032283	6.62781963099016	6.89459893857875	7.02791584523819	5.6609096384311	6.52800307268898	6.97994913857087	6.73151192360039	6.99018802391732	7.83553796916535	7.00808523826771	6.04766160669685	5.91799884150787	5.9637989292126	6.48000704016732	7.27883949626181	7.47732456742322	7.20820751049803	7.08152167993701	5.25806423894488	5.99283663253938	5.19592550838582	7.19961322431692	7.62979323917913	7.34352540788583	7.57875194005709	7.47097161677362	6.99268670659645	6.08691384957481	7.71663706555118	6.27418708575	7.21872478265748	5.49096340981299	6.16755999549803	4.44906649205118	4.3231704211752	6.38758787593504	6.19272563485433	4.45458636133071	6.64842578586614	6.80264996066338	7.33734095415157	7.76471882328937	6.8659516404567	4.62813327816536	7.39415743798426	3.72893210451772	6.18058460876575	7.87991586180709	6.78438694853937	6.94663941967914	8.0115620469567	5.44851118693898	7.17596616024803	6.71583860491141	6.38517390362401	6.81250573
 276181	8.13722919033465	6.0231026959311	7.04946742874409	7.4756951127126	6.70762184328149	6.86327146746654	6.79151433308071	7.15936871419291	6.80025101013189	6.1384422367067	7.77100059930709	6.97568063614567	4.24140311037795	6.71909244912599	4.54201127074213	7.67531426997441	5.30381399064567	7.35567489211811	7.48576647219882	8.34688408637402	4.47960088781102	3.9356768038189	6.54955314070669	6.66022138514174	7.38097090254331	7.10268264885827	7.55069449945472	6.91073294013976	7.45856788530119	6.75008106532677	6.59102934191338	7.11345954847441	7.28039435076968	7.19803345962598	6.75648311510827	7.24520220164173	7.26902844108268	6.17158506720079	6.59193199008662	6.72326984702756	7.39357337359251	6.42313030832874	7.28967585553346	6.78284854384449	7.92067522879134	6.62225776611614	7.12050989436221	7.02824987012204	6.58170808662205	7.5890283279685	6.76331996603347	6.99197254698228	7.63981708374409	6.8789052626693	7.30274511060236	6.60629105035629	7.64905223174409	6.76331996603347	7.
 95728269461221	7.02758228261221	6.71661146716929	7.91997002986418	6.13947092084646	6.7970753278189	6.93492096031693	7.14502597338582	6.10553737055905	7.5473859800315	7.22675569371063	6.47533479925197	6.01834965082873	6.84985501553543	7.40191705822441	6.95176517557284	6.04507590397638	7.12552204891536	6.83928918873031	7.54934539430709	6.84080897358465	6.55795296326378	6.87014270484055	6.91628259416338	6.67849149604527	6.86482166673031	6.67462675994488	6.61406402941338	6.79510250637205	7.18692084925393	6.38661022495276	7.42473871033268	6.94122806456496	6.53694278992323	7.34826974004331	6.05559666806693	6.70060085061614	6.72408089613189	6.93096617081693	7.19926626332284	7.03279774523228	6.81093258496654	6.71094496519487	6.87354030525	7.45489553312401	7.05402100117126	7.63773332041536	8.1288920874626	7.34442094649803	4.93281715067716	6.81486449878741	7.22224768311811	6.46335404190354	7.33702687795474	6.90621043005709	7.26461741605315	6.84283713829134	7.77274101391142	7.079076746
 4311	6.74208241687401	6.62353604262992	6.88975545690748	7.02093322670276	7.00771203348032	6.77244132783268	6.99472334978347	7.07063632139961	6.21355261213583	7.3651586004626	7.63112181534646	7.27577889148622	7.46702874689567	7.28875881868701	8.07969889324999	7.5036121149744	5.55959245080905
1320_at	6.44917610202952	7.31377306790354	6.31677024795276	7.25489446193308	6.82337899290748	4.59163137477756	7.47175508137795	6.67937047077559	5.63995197192716	4.61118270533465	6.65096495966929	7.36833085770669	4.16888501369489	5.85555144589763	7.60027193490944	6.26928723014764	5.31059259459645	6.59973586772244	6.10239939350197	5.26202438588779	7.9357097358996	5.61452742258464	7.25774561218701	7.3996238205748	4.52467871477166	7.42990795598425	7.71489719661811	5.10311547312993	6.87088170032284	5.22517295404725	6.92246954026182	5.13535177117717	6.37162970180512	7.48266968135433	4.83677623389567	6.74646915798818	7.71537458393111	8.11325274133071	7.50165323444488	7.52331805589567	5.52876483245276	5.30381399064567	7.11985270562992	5.481915747	5.16218080254922	7.63953371250984	4.97228294058268	5.1406556505374	5.30783279890748	6.03984564990749	6.74002720129331	7.42444659588386	7.52470448736023	7.55811990978347	5.7196195351378	4.67941666459843	6.36635631997834	5.20622921930315	7.816
91053215552	4.99557744913583	7.97076884087205	5.28181198120669	6.70845577726968	6.11996948078543	6.86169656797441	6.4132770808819	6.75730173144488	7.59226274256102	7.98424402013976	6.63035453142126	4.73077235050985	8.13258074026968	7.39386636668701	6.09874570264567	6.95176517557284	5.42722263352362	7.54217104755315	7.08390846192716	6.1313112859252	6.44734791141732	6.82572057374213	6.53019271278937	7.50195263321259	7.65802682661614	7.82659839407087	4.74512594291338	7.99118708376575	5.05153281158267	4.20832741713977	7.67811212968504	5.73332773413583	6.7536722893248	6.29130520375	5.21599673274804	6.95402659791535	5.53320764878543	4.8065111596004	4.91552442088582	7.57506157673819	6.97922354779725	7.01631611244881	7.65250978174803	7.08218208981889	6.41741271649213	4.77947535525394	5.44906951477362	5.06238426162795	7.32671999669685	5.10551948108267	4.64286513371654	4.89390840039567	6.33380605821457	7.08324274887008	7.43717229242322	7.32067890773228	6.89674838252559	7.53290294691733
 	6.6606589866122	7.02997015526771	7.31131476473425	6.80223936479921	7.25774561218701	6.69022520531496	7.34943917369094	4.90580421029921	4.61318718549606	7.71537458393111	7.32342644442914	5.22966383510433	7.31192316198229	7.53483535576181	8.19699790327559	7.63560616014764	7.91468284751378	5.8384766272559	6.83653365145275	7.18569179269291	7.77175321067126	5.27891611894488	5.21485165179724	4.2592272803189	7.04397622549213	7.80499002613976	7.01350819304134	8.29174889360433	7.11016928175787	7.36425617116142	8.22679230591535	7.92874097001181	6.21955888490748	8.37938017486024	6.96298746588976	7.77376464959449	6.75126676137008	7.43914722657874	7.78896980080315	7.33734095415157	5.13890976397835	6.56015990249409	7.3739452559626	4.37775660581299	5.36222416341142	7.71740269237795	4.56220330249606	7.35385722441143	6.07801485845079	5.8374049775374	7.90177417479725	5.83471681637008	7.49437319215354	4.93994529004331	8.32844732091928	6.6196315016811	7.47039052354724	6.28692546109645	5.491527
 67248623	7.09757191340748	6.63508518458071	7.16262917950984	7.55921020722834	6.30624513955905	5.93452067618504	7.49046219395275	4.68588571600984	6.72987380025788	5.68677057838976	4.53135137312992	4.9549292838937	7.38947073368897	7.44710680757283	4.20752767824016	7.77843084681496	5.68023653738189	6.65601864525393	7.43600390019489	4.70243688755315	4.72706635032874	3.7687688218307	4.16815724429134	7.3912286699567	7.72970218304331	8.30847961788582	8.25949274256496	5.45583424187598	4.98262227795079	6.93750658282086	6.49025965884449	4.61905440025787	6.74605365949409	7.16854762703937	5.19762406599016	7.19345920237205	8.08318596930709	7.33853894975788	7.63004958924803	7.62614365168308	6.99303258616339	7.74782044986811	7.36951283072638	7.11512417689173	5.28455546309252	7.56906802702756	8.40600016735237	5.09384556925984	5.05783983346457	6.778055411	5.25745239772441	5.38924018544095	5.62378499639371	6.17799299640551	7.05891305809843	6.86132436327166	7.74400079956889	7.46082110213976	8.
 10194776243898	4.74195979129133	6.83460775025984	7.76422893936811	7.16952714766338	6.89787061866338	7.82983831710237	6.38899142847441	7.46592873834842	6.86327146746654	7.51612667863189	7.04300347623425	5.35934496317519	7.28099279603347	5.35719488711811	4.2993411695748	6.99616848782283	5.38588325788582	6.74605365949409	7.22064679105905	5.20738055786023	7.24733063981693	6.58794401444095	5.02940666298228	7.50883904832087	5.71743076397834	5.1902252011811	7.2552057036004	6.76570808621654	5.59431663348228	7.19545939460826	7.88290456676968	8.06798220361811	7.12181336041535	5.454716960687	7.40306164111417	5.34784292569685	6.75327047655315	4.94285986471457	7.7250674866811	6.89938599872835	7.23317590438583	7.5890283279685	5.4802031549941	5.22006368194489	7.06585004036811	6.93313383023622	8.40757688399803	6.03507450534843	7.12909045799803	5.35934496317519	7.5658102287933	7.80069157755118	4.99676539520472	5.19592550838582	7.55069449945472	7.75991408537599	5.83580627094882	6.938587057397
 64	4.68463090915945	7.24550797321653	5.27267842129921	7.44431445390551	7.41630332497441	4.66991970147638	6.18715675132283	5.21654367987796	7.07871675890551	5.55726771612401	5.07790191513189	3.55235136713386	5.44906951477362	6.4628625672126	6.04766160669685	5.29597380589567	4.62681530141338
1405_i_at	6.4604707175374	7.31496288309056	10.0783388741535	10.379438643878	7.11081397980906	8.41212813075196	4.46955314841929	3.95991072052362	7.2436320907874	7.51699129776771	6.94663941967914	11.3135485086024	8.62311059683662	8.75269076491929	6.49875299921653	4.69409554405905	10.4505119347835	4.25544308970866	3.67787005328544	8.03686868538582	9.32493504716732	9.4358221991319	7.30712307738976	10.8315445600787	8.07491966243701	3.58713571438779	5.43561798725394	8.17826987308268	6.59713301927756	10.6497150095079	9.05644514727361	4.19702602235433	9.89652277153544	12.2989836979134	9.67672714425985	9.89715431613188	9.80513199839763	6.38804871090551	8.23998540552362	4.6524877863996	7.78921528363189	10.3347411014764	7.85840259089961	7.76193225186023	9.46214563129133	10.4183930991929	6.21554006606693	9.03871518883071	7.08595117640748	9.41647691003937	9.17327078926181	8.57972609943504	10.6491331576772	8.1109314986181	10.7299119263583	7.43218785540158	7.75334360732087	4.89864637018307	
10.1189346649311	9.42667723072639	8.31586236424213	11.6151388396063	5.68239758402757	7.0265291455748	10.1354993734843	8.56412796775984	6.93492096031693	5.88752556265945	6.69022520531496	10.6491331576772	9.0034951836378	9.26257368383268	9.31177428695866	11.8504886366535	7.35180545332284	12.7395644024212	5.99601042661811	7.35921442107086	7.63243709068504	11.9815736844685	7.56254920716535	8.45007869960827	9.25261625951969	5.06183181819095	8.6600490476319	9.83800779252165	7.03500052327953	8.28972484581496	10.6556659746063	8.42002362627361	7.09550693275985	8.69158678225394	9.89387282192521	9.4308936629941	9.27285638949212	11.175750384626	8.84418615083858	11.9347097306693	8.07833281913386	10.0652475610571	4.68463090915945	8.05743506116536	6.62054031225394	6.8486746105315	8.52734177037599	7.61622030511221	8.32276916788582	7.64271891148819	8.4370964611811	10.0689229857421	7.42759475672047	4.40355384837795	7.51074928418898	10.9482972224213	7.21426697975984	10.5358477747638	8.484284821
 52166	8.79468982025197	6.52307833995669	7.10676705417913	5.1902252011811	6.21855691938385	10.0028748969567	9.4490043041811	8.50834577707875	9.08406005562795	11.1605360776772	11.1525839335433	6.91402904496653	8.86206687437795	8.21637954031496	8.60210483111022	8.17689294971458	9.40471124108071	6.7776503352559	8.51754554815551	7.30949668704331	10.2562489051575	8.68981536878937	6.28346148525001	8.53459484815748	6.64151019505118	9.52408526423032	9.81981068997048	7.82314889253149	7.12448595018898	8.7693312173996	6.73600884248425	5.69177769296456	10.5488386653346	7.96109355030511	8.09176990806496	12.5030898958071	11.2371433486614	8.86520390376772	13.1111348363189	7.51188399555118	8.60753204557481	8.42649887567717	9.99349816566339	8.79691073106299	10.4770009460827	9.66073230954331	7.2442864403248	8.53706545818308	7.80168218134843	7.93596076105117	7.88556709329921	10.1419493598779	7.98618671554134	11.8617232832874	7.05471737530511	10.4824597256102	10.3407513752165	10.065976446752	8.0
 9312941807874	9.81607218124804	6.77963274099606	9.05881355608465	6.63597889859252	7.45025022443504	8.87144182287401	5.31849611126968	7.87380168816339	8.47538205918701	10.0052694815256	9.8729122386122	10.9231843023819	9.36213829246063	8.10841360257283	10.1875110522638	11.9785322319685	11.3599094140945	4.07831943086811	7.74503919691732	9.55150292826968	8.28857180227559	10.4342144856693	8.14344058089567	9.54664539618897	4.13018829715354	9.21295058874016	10.2787616308662	6.45236626263976	10.1336318565413	7.54189680142519	9.89156852646456	12.580112246811	7.99141216021457	10.3563956760827	6.82378609143503	6.97748876086418	8.48139803344488	7.06857189567716	11.6952838499016	5.52552373794094	6.52217677706299	7.40830616378149	7.40278415220079	8.33077150782087	8.73964386229724	4.85098463755118	9.40064682084646	10.8169319230512	9.60751333101969	9.7424943988563	10.9401050019882	10.0080398765394	5.52380559551771	8.71620276816732	11.1115492656693	11.2192112824606	3.73398048186614	8.1198872
 7127164	7.96621428948228	8.18807306213583	9.50901976488387	8.88324293541142	8.70888710310237	7.6732391922067	4.87879789393504	8.10956438851771	10.3953817200591	8.33588718877756	11.5461579619488	5.6161782722067	4.29050102182283	10.4926167648622	11.877059054252	8.77158758341536	9.26650114844883	10.2351532117126	10.9442080376968	4.91791285061811	5.19931970630708	5.33652497839961	9.22190097147638	7.3574730675689	8.69550204012205	10.3071694912205	10.6562362059646	9.4897357714626	4.22712516221063	8.9525892391378	9.34877361361418	6.78835167894882	6.7472761278937	9.94047154551967	10.8211678502953	5.98289303620866	4.79176818232283	4.86303820382086	10.5730585169291	8.86747185799212	5.2885825610689	11.6278286006496	4.39536179368897	10.9434826023622	4.75070338073622	7.999440890563	9.58708869550393	6.5284565641004	10.0852163208996	10.0714681378228	11.6425901668504	10.954987738248	12.0003219698622	6.31241318395276	4.80900023076772	9.83070547820867	8.59453329283465	7.40191705822441	7.59117
 489957086	10.6710667274606	8.71801006876772	11.6300831426575	7.09652253233268	8.66560392504527	7.43075438065158	12.3310498533071	9.75885426091928	10.1813634173032	9.13960570799803	6.35499673310236	9.96011521726379	8.35690753880512	8.65649037252559	11.0135869748425	9.76153691976182	9.3231763241752
1431_at	7.05716361302953	7.04431492812204	6.60015496727559	6.49875299921653	7.09998170196457	6.80223936479921	6.51813755493504	7.32372496839764	7.06449529549212	7.28814746268307	6.35595901838779	6.39841433383859	6.65644611263189	6.48893379169488	7.01631611244881	7.40858855823819	6.79227497840355	6.91178001888189	6.92210541905905	6.55837391679527	6.95542724701575	6.85326379463189	7.35476895595276	6.69935732669684	7.02022678883661	2.06168642075787	6.7569053762874	6.80064607004133	6.57689551460826	5.76756355345079	6.81985791722243	7.2662096262126	7.12552204891536	7.02022678883661	7.61170664272835	5.80965655924606	6.44084758773229	7.29300742842126	7.44710680757283	7.13284557998622	6.22147282790748	7.08868348141338	6.98072153932282	5.48754221195276	7.13809212204134	6.26643342962205	7.98715392894291	7.57875194005709	7.2151830149311	6.38614553727165	6.58257895638386	7.51301410186812	7.22968204468504	6.83312874102362	7.07233095852756	6.65182918213386	6.14046791662008	6.44734791141732
	6.78476949917717	6.57348182334449	7.05088474283268	6.64842578586614	6.92070256151182	6.80973938697441	6.68688809391339	6.56770952269488	6.82760460483858	6.53466255170276	6.4871992421063	6.43201925628937	6.85250082841535	7.77843084681496	7.30949668704331	7.09001248582677	6.93676610936221	6.6032383743819	7.25774561218701	6.97674271087599	6.67722018451378	6.6299280738189	6.36823658090158	6.65862957787205	6.49512348598622	6.88005022186221	7.49127667399016	6.25117020018111	6.85441908608071	7.58125567700787	5.90967503772441	6.65182918213386	6.37255102960236	7.08254034156693	5.2755852543248	7.23507433057677	6.66741490898425	6.47442130484646	6.8834438713248	3.38371350793504	6.17952496757481	6.4403870856063	7.18628674866733	6.91073294013976	7.26746476111614	6.62824382721063	6.28346148525001	6.10865142836024	6.51985856274213	7.58715787148032	6.51178786284843	6.99303258616339	6.57868441298622	7.40599580555905	6.54639987613386	6.55627888419882	7.45663100477166	6.55667060975984	5.6183248
 8775393	6.18616445066929	6.95763873359252	6.60805422314174	7.30461067501968	7.13419607197835	7.00370661887599	7.11648793798228	7.96597073617519	6.91923402219291	6.94229350040748	6.55710952883661	7.46981552879332	7.24138742712795	7.47841513486023	7.38543263602558	6.66526906032874	7.06618571719684	7.27181666389961	7.27427886918701	7.61090767281298	7.77894979913582	7.10914370344882	7.11183333056496	7.05960173126968	5.09445183635827	7.69553270146851	6.9232539368563	6.96554103789764	7.50828597988976	6.98431847290946	6.41278377384842	7.02022678883661	7.55233203799015	6.46979460155512	6.66992446480315	6.59193199008662	6.69935732669684	6.97748876086418	6.72901366192913	7.52693567720079	7.61783915237598	7.00952402319881	6.08691384957481	7.04059692649803	7.08080433734449	7.14013850041141	7.96500761418111	6.41886141897638	6.5708157336004	7.4215778724567	6.95435848156103	6.7072041178504	6.45549678572638	7.63217249574803	7.43047256531102	7.33330490305512	7.41287551215551	6.72987380025788
 	6.79388907362402	7.47367312308269	6.33337407960432	6.63850276040551	7.19834235330512	6.74889379496457	6.33428501751969	7.58233316010236	6.92246954026182	5.89602564856103	6.10027674341929	7.19149062674016	6.63979148286024	3.78601172109645	7.19018030697638	6.51629543976378	7.33734095415157	4.3144999414626	6.14352136867717	6.81093258496654	6.68527090241141	5.77619046369094	7.02824987012204	7.12941852867914	6.28592789221063	7.21584660387599	6.78794806919291	6.8982621308248	6.33962339517913	7.25586967591141	6.14201996477559	6.79870135748425	6.92914171512598	6.92583072500788	6.36926240883071	3.42556090634646	7.45109335313779	7.58926829505708	5.93506344650591	6.81599298783858	7.51103187425983	6.76131055019882	7.18756304808268	6.87812339249211	6.94845907622441	7.46843900856102	7.23031855009646	7.90921316378937	6.56061527911417	6.80185881172834	4.62426927809843	6.17352289400591	6.68527090241141	7.27088981491141	5.34101048211417	5.60149325754331	6.7768406146811	8.1185276347441	7.1882
 3696688385	7.81238790354133	7.58342248810237	7.06963412298623	5.8518096098937	7.10982484166929	7.19279446888189	7.08424745065945	7.50442855291535	6.90354837080905	7.6237432817067	6.74767348317323	6.91517530542127	6.84362422202361	6.81172373413582	7.46899960347244	7.19478077612795	7.03954826206102	6.87853291967717	6.69389038601772	5.44230880902558	5.6598315952815	6.94523934889173	6.5953534451122	7.41462892010237	6.82879373277756	5.33593111877953	7.41715437280709	6.38849612457284	6.14255590021654	7.33422105303346	6.89459893857875	6.73321096668307	6.70558508777362	6.58839217194685	6.70101077532086	7.0719881078563	7.08835284831496	7.02230929563976	5.84542372098228	6.08691384957481	7.46227197367126	6.19840971554134	6.3729937052559	7.23923229539173	6.58571909036614	7.42677132001575	7.08080433734449	7.13776041261024	7.38451540829331	6.89787061866338	6.89126663242717	7.21007858775197	6.46189678392323	6.98214254787401	7.18116510992717	7.04498707750788	6.90204529361023	7.2260913943385
 8	6.26155541861614	7.12876722848229	7.05438643621063	6.40763766490354	7.49383886763386	6.92400265260433	6.44313309094094	6.37672355786221	6.36823658090158	7.52608010074409	7.20727256575984	7.1531669986378	7.09894427125592	7.60567632754134	6.48359631351772	8.11988727127164	7.53645717315355	6.74487652665157
1438_at	8.64510062557086	9.21459897753937	10.3858107053937	9.86065302978149	8.98081104381495	10.1851449638189	8.81909406989565	7.44797197587008	10.0281384659193	7.86668800641339	9.01695036856102	9.87383846850787	8.47737141011614	9.42330337157874	9.87673521390748	10.0856109848484	9.46032963672048	11.9677084459252	8.73244610847244	7.60054925539567	8.34353724650788	8.7756744204567	9.57401793985038	7.85840259089961	9.39210796424606	8.18415075379724	9.41384536782284	6.22049198021653	8.86634443034646	9.43401769933071	8.24133979895277	8.13050194474213	6.13793929536418	8.45840141187991	8.41188356087992	7.28750195905512	9.1633726797874	9.32493504716732	7.88290456676968	6.4693324250256	8.97326150360236	10.7882975106496	8.27802704144686	8.95308241862008	11.0722144279134	9.43610755718897	6.59847620680906	8.78789526367715	8.76194794043504	7.74451552243111	10.7792229037402	8.55365261259055	8.70200488038583	9.97914487901377	8.77046148209448	11.1742196658858	10.9476187650984	8.28048366742126
	10.9564342703346	7.68511101644094	11.2022918787992	9.7042168503996	7.87748727643307	8.01601431020473	9.34318012988976	8.64556129979527	8.1240324756122	7.48493019801969	9.09444967844487	8.32706529015748	9.56233116935629	10.9292932175787	8.3728304096437	9.30254559157678	9.26009099191339	10.0087315612264	8.87711305442126	9.48089222193897	8.09689613448818	6.64107828862796	9.54748234814961	8.52023762200985	9.46680443238976	9.51913735351575	8.26852663861418	10.8224095623819	7.46026582631693	8.94582059483661	9.15174225803936	8.97067953176377	9.36239728734842	8.18575323022245	8.16488127442914	7.27302664881497	11.0314463892126	9.70124973873621	8.10863371390552	8.90105761159252	10.9817248816142	9.11432777212401	8.7881253569311	5.2885825610689	7.97122918509252	10.1871124257087	9.32621810759252	8.53773289189174	9.96662107917127	9.26890768161023	9.35254252612599	8.4658657479311	8.65081458927558	8.87847505700394	10.1152005602658	8.32527878228937	8.69618760121653	10.7142273290748	10.766131
 180748	10.8302835877559	7.88606297571259	9.47026999173031	8.40735976888582	8.15762466546654	7.58448742650985	8.53979459137991	9.87896630936614	8.03990788101181	7.19704914020078	9.75090109096457	8.50633510240354	9.33528247413583	7.62402386681693	9.10200373230512	7.90465448856102	7.51699129776771	7.18308994419488	8.19676676699213	6.86327146746654	8.39146208196851	8.25421692149803	8.83714101106891	9.41175588100984	8.5090150736063	6.52217677706299	6.56193058977953	9.3517651681811	9.757341965687	9.4595401572185	9.88156840256496	10.168222515689	6.12718488854921	7.63057945921653	8.32164714479527	9.87383846850787	8.48874222191929	6.34103370207086	6.78080169870079	8.31720323802362	7.87921192386023	9.45532824147047	11.0686076034252	7.03242024319094	8.43349652864566	8.52181492226182	8.4778380847244	7.81964001551379	8.25719811918504	8.82847967913385	5.99392295014764	9.2221501391437	8.63839175023622	7.97367647938976	9.29002367911023	8.8407330506752	4.15132506537205	8.15918261485039	7.930
 41314250197	7.87404188075591	5.14470237430119	8.95904042454331	8.4068904162815	10.6322495196063	8.94301449503544	7.85301037509842	8.40511717087204	9.62659597744291	8.30165557223032	5.8938939464685	8.71978836880512	10.5213462472047	8.48987304811417	7.20567670427166	8.97915071624411	8.73451987734055	8.11761922675197	8.64623803516929	10.5740899930315	8.85333064122047	10.0153925527835	8.99242562739764	8.80737656775984	8.32639870813976	8.59293951794882	7.69236156274409	8.63993224370275	10.5298607388976	9.98153674942126	7.65573174131298	7.26186383382087	8.41982179900197	8.93037383725984	8.67687532145079	9.31102756405315	7.99118708376575	7.50195263321259	7.64959509562204	8.81373568747244	9.98015388821259	9.9021410670748	8.69047241919881	9.78998631803346	9.08382764151969	9.3035483806122	8.3741795963504	6.1476708980374	8.42471797066731	10.4547531175787	6.86631915372048	9.76787798825197	10.0487117300197	9.87641402885236	9.3563008502441	9.44260118432481	10.172518468622	9.12708830282086
 	9.97327661735038	8.8298011847382	8.25035430349409	10.5363198159449	8.04386438237598	9.1003493811752	11.2354472417323	7.85027765609646	10.0052694815256	7.23507433057677	9.14460425479921	9.04685297777953	7.48767280262598	6.93241782083858	10.4323340952362	8.48139803344488	9.27787746401772	7.44654460145472	9.95056663065354	8.01626139827952	7.7419848389567	6.90621043005709	8.48007150602363	9.01091059067717	10.3816885813386	8.14782334940158	7.90417912783071	10.8428135295669	8.40488338186812	10.4444617689567	8.11302925279921	8.78381910392126	10.0249302762146	8.2888007376496	7.78847403990748	7.99803824813977	7.68719235268701	8.76577130837599	10.3247132583268	8.24247690987204	8.38878396026378	10.1170807378307	10.5238020176378	7.79791612137992	10.1384650476181	8.94048884538386	9.42746759976772	9.22930276364764	9.75914401180119	8.00015747784055	8.2198061268504	9.2655076671122	8.32098848672245	8.22958830312007	9.28188293201969	11.2793106950787	6.28840466929922	10.9081976110236	8.026424
 30433859	8.060279554374	9.82259336760434	8.27299201051182	9.69391385776969	10.6317077763583	9.7840774277185	8.85589704279528	11.3371195465945	8.97255978444095	9.01934941509056	7.53539431173031	7.85985862312009	7.3860200437185	9.19218873341929	6.49066685123622	8.20867291496259	7.90874474943307
1494_f_at	9.4814362184941	9.69479565516141	8.91689371188386	8.9831266046752	11.395873291811	8.67687532145079	9.13464411461613	10.1832403223032	10.0404505462146	8.81999392692914	9.40498225388977	9.01091059067717	8.92361023001968	8.96065548140551	9.62347604161024	9.55569586232283	9.10491793077952	10.0182407878327	9.94450742041339	8.97703650215551	9.55453284251969	9.04476458439763	9.47603678694684	11.327001413563	14.461665747815	8.94515265918898	9.757341965687	9.14340741430708	9.18711592080316	9.68393864433661	9.24672514229133	10.2451585491929	10.0338375820669	9.68806552091142	9.68949946098032	9.34696747761811	8.9865730683563	9.68105726930315	9.66649559248819	9.49672132659843	9.05203588611023	8.99700878906301	9.17906460313976	8.79714687979527	8.90617383074606	8.96389750324605	9.42356595138779	9.71798944236418	11.3489145377362	9.23686576692324	8.9979592749252	9.73505326397638	9.85594515605315	9.08941182416929	9.69275922058858	9.54255476544489	9.16291265387204	9.0614271528307	9.24
001167701575	9.05060496703938	9.34292018261023	10.1532406706398	10.2302516198031	9.45637673176182	9.43664248807874	8.6665339671319	9.44955318943504	9.27086636233662	8.84233200779332	9.48863841857086	8.91620016280906	9.16967228123227	9.70392071176772	9.27686697480119	9.69680407859449	8.58225123875394	9.6874531886555	9.26353344490551	9.10728557428543	9.32393158235039	9.78284686593306	9.55791467910039	9.36595712869685	8.71686712487795	8.55410438696457	9.25686835343701	9.08665404868306	9.13293620965355	6.84707963724803	10.5828562448819	8.90129823243307	9.08358828786023	8.87461002878346	9.19776641025591	9.58123282179134	8.97090389663582	9.30229768917126	7.70697580680511	8.57539409871852	9.18471728526771	12.7974787025197	14.3630712198229	8.8796076108681	9.32671799864174	8.63143295040157	9.2221501391437	8.54207919448425	9.87609226184252	9.58624345803543	8.87827211461221	9.07719443180905	9.34163618122639	8.73045726955315	9.46499893928346	9.02567830077756	8.88638791947441	9.0781508408
 4055	9.08871684818111	9.14010660552558	9.49919803368504	8.82476258430907	8.72228263520277	9.57956935784057	10.0848510867086	9.62172551632677	9.10057369187008	9.9087002347303	9.48168372189567	9.23830331008267	9.4964561996122	8.85545608846064	8.51599217146062	8.72092303606889	9.60185369574607	9.89353966338976	9.44497287578937	9.03848334800591	10.2285832345669	9.24224934024606	14.9746001889764	8.68913683875985	9.27435804896852	9.74216896795079	9.55737093984252	9.44982822575985	15.7131393947835	8.89643629106889	8.80373033233071	9.8834956806378	10.1844088851772	9.28954223187598	7.45228110975787	8.75384341074999	9.49216312660039	8.80851201221654	8.88917771353937	9.69709331800985	8.31227744784842	7.71992929821261	8.84097365948229	8.31987157603938	9.91665685965945	8.16168804477756	8.73359585878543	8.98149517058661	14.7767385223819	8.84965838402362	9.57182682376773	8.17596885024212	8.9919496875807	8.74411320304134	8.60753204557481	9.95157473695669	8.07029867241338	9.16128004249803	9.
 20133468494292	10.0021569735374	8.29626860061024	9.01281164665945	9.55150292826968	9.62519018188583	9.42069560037992	11.8841502559449	8.17642931577558	8.36490808932874	7.95415806021063	9.46524300509054	7.95271932461614	7.10608626677952	13.2954625700591	7.72147718774214	10.2611657118701	7.75562299212204	7.15216096805709	9.50718439274606	9.58708869550393	7.76016657572048	7.19279446888189	8.01110285602363	8.92265204917914	8.00157265716339	9.35881286384645	10.2367438080905	8.97866966434645	9.60949083741535	9.12661167485041	9.14058734832087	8.74882951829724	9.50319012953543	8.92642077923818	9.48703944072638	9.01934941509056	9.46734377391536	9.23252643700985	9.18125584999607	9.27837513045275	9.49000332705316	10.0611833606063	9.81514289299015	9.1121695386752	10.3347411014764	9.13700828286615	10.5129908752756	9.85409611400394	9.50534648970275	9.72963198434055	9.43506303936024	9.15957208057676	9.22930276364764	9.09801431855118	9.50559278430512	8.79375447926969	9.82599336570276	8.7461
 5992967126	10.4225758640945	9.8341313922244	9.40706166215159	9.05736927655119	9.00558091349212	9.46654654363779	9.43401769933071	14.3876402102756	9.39312488009843	9.9549807450748	9.75610675433661	11.0597676300394	9.03964625392519	9.77517526603348	10.224541702126	9.17086910280512	8.56727835940552	9.20447598077755	8.84536805977165	10.1340213264272	9.46032963672048	8.76420830641142	10.1828615859646	8.98988855262007	9.35905761315157	9.30205029845472	9.40471124108071	8.95582134627363	9.91665685965945	10.0985832099961	10.0783388741535	9.53406513545276	9.25712089886811	9.34139851961417	9.4500874912441	9.16728242957874	9.45819895968307	9.2131775746437	9.02750827642126	9.41781567244292	9.05808282406103	9.27509355397047	9.2997353659252	9.70916695385237	10.0214035068976	9.05956007670866	9.47182336187993	10.2339477333268	9.53001045914566	9.59680212516339	8.90433235585433	10.1141056957992	9.83476437337992	9.49376714152953	10.2230050459449	10.1640329924134	10.4198355370276	10.005966565005
 9	9.30979384954724	9.73534181920866	9.10319995782086	9.59516135659449	9.01719785117323	9.48193620183465	9.27861668305316	8.97090389663582	9.21828922458662	9.21387294703348	9.27408605078543	10.2294220572441	8.34532569125787	8.73558989192323	8.31429540050984	8.97703650215551	7.10576988036615	9.32191407352559
1598_g_at	11.6660853581693	12.4399967487402	11.0670980080709	11.3806462293504	12.7117435837795	10.4660994445472	11.8081745711221	10.6776102962992	11.2303278601181	10.7396605030315	12.4073094553543	11.0221462866142	10.7466222899213	11.8081745711221	11.9863165897047	11.3739605079921	11.3759237508465	11.0458067852756	13.0983517383465	11.7060387801968	11.6082000813976	10.9340895206299	11.4119434811614	12.6370893987992	12.0774612422244	10.3190564775394	12.0229020531102	11.8272277770866	12.1705237234646	11.7960877175591	11.692779910374	11.9252667269291	11.7097327419488	12.2450413580709	12.5178697553346	11.8300392387008	10.8563905698228	12.9731740244488	12.9144355572835	11.8367639816535	10.9442080376968	12.1065889725	12.0147119400394	10.2969280347638	11.8300392387008	11.8841502559449	12.354699113878	11.4205824434055	12.0774612422244	11.4863195340157	11.4936021476181	11.8434974062795	12.0774612422244	11.3940191585433	12.1533358941142	12.6256480156496	12.4663794462205	11.5809796109252
	10.801274637185	11.3162363241732	10.5609446381496	11.382639289252	12.5720877198425	11.0612307584055	11.1589717569488	12.5720877198425	11.7316448700394	11.0663699636614	11.2388539327953	12.8142370373425	12.2509099826181	12.5204155844095	12.9618111071063	12.2250501284646	12.5960664795472	12.0245412168897	14.0855869837795	12.2566594959055	11.0236173003937	11.9192458611811	12.9808325439764	11.820402543622	11.0142877257087	9.69071620659056	10.1085246103779	9.85907180251575	9.84998089872835	11.3816148081496	9.95022724770472	11.3617728178543	10.1797885421063	9.51888040724016	10.0182407878327	10.8621233415157	11.575532637126	10.4379860284449	10.4765091760236	10.1836543832087	9.86737830165944	10.7613433987992	9.82630077426575	10.5680853606496	10.9062641925984	10.3990543344291	10.1578507510335	11.415833177874	10.022842935441	11.1107607136024	10.7430596313386	9.9331439344193	11.3435484194095	10.6274857967716	10.2680059709055	11.1661995175984	10.1302174659252	9.81671566345276	9.91101333
 968306	10.258327906752	10.7251964892717	10.1644121781811	11.5164290996457	11.3654675661417	10.9285812480315	10.7183080677362	11.7037133097244	11.3692059386417	10.6355418470472	10.4698662210039	11.8574991898031	10.1193496147638	11.6163282484055	9.79343241325	9.99177752390354	11.9799665497638	10.3926496844291	11.015714059311	11.4986145729527	12.0808276495275	11.1210233708268	9.49243836594883	10.6781656077362	10.657258341752	11.3608727637205	11.1653743531299	10.9700940286023	10.6084161724213	10.5578732853543	10.7834420286614	12.6120365169291	9.40915454521259	11.0954172079331	10.7084127166339	11.1430276324606	10.5984304338386	9.6401885724567	11.7342352949213	11.009201446437	9.1010386640315	9.47525110959252	10.0440381857815	9.02589246523229	12.0327563124606	10.5625077722441	10.2509333837205	10.8096176621063	10.4848135447638	11.5272036301772	10.1351040612953	10.4124533772638	10.686324105689	9.65588738729921	11.7241265312795	11.2941559124606	9.19004907143897	10.6826450685236	9.7681
 8853902165	11.5398959742323	9.31634691539961	10.3101073405709	12.1065889725	10.8278591472835	11.0737144346654	11.0214020973622	9.64995173439568	9.44128870355709	9.43454668987992	10.5716347862599	8.94350301223818	9.71768950252166	10.5253163483465	8.74389104498819	12.1630661588386	11.0307495745473	8.94301449503544	10.5407185025984	11.3498206768504	10.1377081720433	9.89027788465158	10.131377314559	11.905832181811	9.20495188089174	10.5308871425787	11.4600917103937	12.8174452969094	11.1889082452756	12.341844185	10.376806543937	11.3787930511811	10.6588709197441	11.7606515610236	11.6402570733465	10.7542467223819	10.3502036666338	10.5599228580905	11.175750384626	11.5863935650787	11.605853738622	11.8259553738976	11.4271459434252	10.4560826076969	11.936177743189	9.83007540436418	11.6964871769685	11.389218132126	10.5159492014764	11.8094635230709	10.3467795451772	12.1101681607874	9.98898117123031	11.8560660942323	11.338968511378	11.8956628717913	11.2473746431496	10.5630037382677	11.5699
 408255118	11.1243082422244	10.6914817612598	11.8868521965945	9.94416275625001	11.5174833937795	10.2048917996654	10.5514150115945	10.5129908752756	10.6869330351968	10.8229638400787	10.6502561204527	11.1107607136024	10.8513929654921	11.7644775725984	10.8433737876378	11.389218132126	10.5288721821654	11.6104926146654	10.4736851482284	10.0028748969567	10.0844821327776	10.6518981657874	10.5630037382677	11.3135485086024	11.0604908301575	11.0042876499016	11.805492872874	10.5696171380905	10.6111216116535	11.3426213112795	11.779957724941	10.3242899961614	12.0457498687008	11.5123059777953	11.0171114705118	12.1424721956102	11.5557623966732	10.437025955689	11.4478951716732	10.6803983237795	10.5680853606496	10.7089841037599	10.7768386122441	11.4761141306299	10.6322495196063	10.6137620484449	11.3380613512992	10.6237574264961	11.4530139718701	11.4610968907874	11.4761141306299	10.584969400315	11.1790104709252	11.2604620901181	11.2371433486614	12.1476638361417	11.3297363441536	10.860134008110
 2	10.868404302185	10.6339577848425	11.2226648844095	9.97128694403543	11.1092776897244	11.96022179	11.1686473404134	11.9407281436024	11.2252370751968	11.1493764116142	11.8913450300197	9.74459046371653	9.94147362756694	9.28536879281693	10.2044736488386	8.93457051436614	8.81753674398621
160020_at	10.2574843208661	11.2014551655709	9.44023620842519	10.131761530752	11.181455737185	10.0956307468465	10.4259228424016	10.3484856092913	10.0615520735276	10.0324087738701	9.87641402885236	10.3071694912205	9.72963198434055	10.4731990225394	10.7344603374409	10.8451394396851	10.0376911652146	10.9002723057677	10.8428135295669	9.71798944236418	10.7211905888386	9.7739311239311	9.99106766339371	10.6475107614567	10.3429699351772	8.72775810283858	10.505246176122	10.1193496147638	10.6815698802756	9.72551141472835	10.1155719627244	11.3608727637205	11.3663261881496	11.0178604444882	11.181455737185	10.9127865200197	9.73325300464371	10.8891237302953	10.540223992185	10.7560162235236	9.1579579125	10.3372550531693	10.1174599116831	10.3630663354921	10.9292932175787	10.3696462333662	10.2749941114961	10.3555529405118	10.8030536616338	10.3467795451772	10.7044716571063	10.014354722185	11.4489223227165	10.4304214094095	11.0908967032284	10.7506664723425	9.80258984988188	9.66357658177756	10.10
96172619626	9.44738141333661	9.79435253575	10.3011197485827	9.87192488804724	10.9029483095669	10.0118826127264	9.67147820249999	10.9002723057677	10.6704704498228	9.96077828141929	10.6179686448228	10.3700646777559	10.1022214002264	11.4732298145473	10.8969976984449	10.2704600949213	10.360820955374	10.4355988526968	10.0848510867086	10.5578732853543	10.0501022188386	11.0826936140157	10.5855073294882	10.2415291315354	9.42123047507677	8.83369742393307	10.103320554185	9.09181815980316	9.77667344524409	9.25735776226378	10.810196076063	9.71300107309449	9.80982285359252	9.05482199969488	10.397693633563	10.0900447983937	10.0263458191654	9.72004648143504	9.68686463052362	10.166290996563	10.2347629492323	9.86477444734055	9.27184651290551	9.42616663119685	10.0132924462933	9.47954404604724	9.83832755871653	9.50371777444684	9.80073837154134	10.1517259443917	9.22484975513976	9.10586126255708	10.3634863476378	9.52380673699607	9.76971714731889	9.4814362184941	9.63935066384646	10.0118826127264	1
 0.4346765893898	9.66853595018307	9.27038768761613	9.71065730529921	9.81671566345276	10.790194066122	10.3644104936024	10.544728243937	9.21223549320669	10.0710992864882	9.68075525996063	10.2994486047441	9.5139512132441	9.45113190218897	8.69158678225394	9.13700828286615	10.0366424867303	10.0097973288189	9.30630658707875	9.23565236743701	10.4707868084252	9.62033154022637	8.96698200637992	9.10898950271654	10.0903809277972	10.2145537942716	10.852040733189	9.32569222315158	9.0621415411437	8.69135698960827	8.98495832437992	10.3199203169095	9.20232282414566	9.63422437537205	9.83133179215945	9.22387994114764	9.96630459382677	8.62853276269685	9.36726060999802	10.1632745369764	8.77430529316141	9.2459602433189	10.1167128535295	8.65626503353543	10.7246101469291	8.80328574598819	9.08217780211023	10.010498841185	8.6600490476319	10.2306499294095	10.2157387896457	9.28684553313189	9.382862732126	9.89122673860433	9.56903269738189	10.8767426487008	8.90989963254725	9.96930083900394	9.615638764818
 9	11.0954172079331	8.93290611695079	9.78129470495866	9.70450575558267	9.87480795898425	9.58708869550393	9.7398207391752	8.90501375562991	8.7220539811496	8.93361784567912	9.8405668503937	9.14412453087204	9.53761008344883	10.0465195429213	8.06398002020079	11.4282355785236	8.93867268531496	8.79667334179134	9.87415753897243	9.72402331758859	8.78970723573228	8.77452882840354	9.19800378960827	9.65817087426182	8.67938058001181	10.2824611959843	11.2647695338189	9.91665685965945	10.7643605602953	11.3590015674212	10.4505119347835	9.57065931556495	10.1051521995315	10.4921233132283	10.8341025469291	10.1377081720433	10.3533274362992	9.86287210655709	9.26525167232481	9.76278144747243	10.4095960838386	10.2898691049803	10.8838562375984	9.43921794942716	11.3580412769488	9.89027788465158	11.605853738622	9.65958681615158	10.2546237433465	10.657258341752	10.821790457815	10.2675987816339	9.1667908990374	10.2238069798032	10.141169679122	10.8384378594488	10.5514150115945	9.44710378212401	10.634489
 0312992	9.7323318994311	10.1988975871653	11.0946757772441	10.1174599116831	10.9259428399213	9.92779113908464	9.86096732161812	10.4622992359646	10.3585831217323	9.88059206771652	9.81949920746261	10.7560162235236	10.0136332060354	11.0301107589567	9.1885432153445	10.4193677072244	9.79922273890552	10.6875195376181	9.87800871339568	9.48918687301968	9.03122300109842	9.88864845511614	9.45034194413189	9.61782726857875	10.5477951781299	10.2463931058465	10.0557755698642	9.71241341183465	10.7968946755905	10.753680884252	10.6964571950394	9.98666154134449	10.3826444190748	10.4794907409252	9.84214727758663	10.1388811458051	9.64705763836615	9.72697655832283	10.0823804052854	10.362166884252	9.78564623703149	10.4068280471063	10.5457826980512	10.0637718503091	10.5238020176378	9.8139311312126	11.0206805079331	10.4142523125591	10.6583672383465	9.76095755109055	10.9762164219882	9.81104586299213	10.3656661516535	10.8059630084843	9.86128581749017	10.1085246103779	11.009201446437	10.3355856015551	1
 0.5725980725787	9.51119405287993	10.8627975029921	8.97843456792716	10.1786019544685	10.2024684330906	10.8433737876378	10.6770632230905	10.3799089072835	10.5670831633661	11.6600725354527	8.41573001373818	9.24890817949015	8.60908019876969	9.99868703242324	8.49053304165157	9.28411619827755
1729_at	8.50090003569881	9.39776354851181	8.83714101106891	8.42742516869488	9.34089636126576	7.49127667399016	9.05180546273622	8.99126872529921	9.40966669683072	8.47985012705708	8.71891211043898	9.54282750823819	8.67644134334448	8.97067953176377	9.41808883277757	8.92194484850197	8.95377230011811	8.64533872709449	8.78721822714174	8.89922615195866	9.35782462779331	8.79104451000394	9.2821371632067	9.48573248515551	8.7220539811496	9.74813938134646	9.0753517848189	8.94677087411614	9.03146572901576	9.43481331211614	8.81731083176969	9.35529496920077	9.15367450973622	9.66676014315749	10.2040829029724	9.03122300109842	8.71485915532481	9.24890817949015	8.86817190317322	9.73201721893505	8.67214963381103	9.12282490396261	8.90081703595865	9.59269425818897	9.19800378960827	9.5292020845748	9.23808269934055	9.55845299642126	9.48115930496653	7.52992394338583	9.00650844282087	9.7323318994311	9.27333448738582	8.9713739333937	8.11625518848425	8.86318448971851	8.5740402865433	9.03050004167716	9.3
8849835017519	9.19894275274016	9.21200635669094	9.48520562725787	9.06781236166142	9.55955836561811	9.21680441613188	8.92338432524213	8.91033775285039	9.58344261817126	8.34979879078347	9.56427855936417	8.74389104498819	9.74725970182481	9.35456705905708	9.53983252609449	9.10611183386812	10.141169679122	9.04359474844881	9.45767134772442	7.26122242859055	9.67473687499999	9.44738141333661	9.267223106063	9.49509763577952	8.80851201221654	10.238319442815	9.0694248111004	9.05599748119882	9.17670303420669	9.63220601794685	9.54501488308464	9.6401885724567	9.18711592080316	9.31684778835432	9.81918220496851	9.7006478768563	10.3520014100984	9.37239371203741	9.74840971087205	8.9203206066752	8.68388760686615	8.75768029468701	9.44683000937599	9.60325999230118	8.61789776333071	8.89575521012204	8.92171457545669	8.62584371537598	6.84163442238386	9.06547998179922	8.80828381197047	10.1709400807677	9.13343419665552	9.5480234965807	8.25925357633071	8.97067953176377	9.77791338838781	9.9870066875	9.3
 1839136695473	9.65932132457873	9.51063982112598	9.3290236527126	9.53628128010433	7.09311004441929	7.10035734690748	8.87688502832676	10.2550119802165	8.80260165077757	7.46731747321063	9.84620620018307	9.93115436449213	9.1457926893622	9.9209198105374	9.71154150685432	9.72757154285629	9.64108537984843	7.9904920205374	8.75722873212205	7.04129731823032	9.59625798346849	9.30830408516733	10.5081740194685	9.01327251480709	9.92484212060629	9.20545667694488	9.49376714152953	9.69012336270077	9.63422437537205	9.88092064434646	9.69043185109055	8.8542803660492	9.21009064090747	9.35905761315157	9.04220129032875	9.20664954258465	9.96524835975395	9.42722572459646	9.03309346056693	9.08941182416929	9.17621206901575	9.54583574148622	9.58734990124607	8.48494771125394	9.24838849987402	9.95976654880512	8.70223550023623	9.30655351724606	9.5194214916752	9.98601342415944	9.61031232568504	10.2852647714173	9.40966669683072	9.9921088899567	8.64693700031494	9.79186908587795	9.29151367484449	9.84371102661
 221	9.84843471636024	9.34292018261023	9.39776354851181	9.82757207489568	9.53214253471062	7.5641738513307	9.51447451416142	9.26207235825393	9.50983717998031	8.37805695064765	10.0903809277972	9.64334229330117	8.86274364860433	8.6595936569685	9.83102230838583	9.69947994765158	9.82012791616535	9.50240199146259	8.27144564952362	9.53436433453544	9.19029929620866	9.27936680670669	9.5859513276811	9.15461965095079	8.87438522933071	8.87393514959646	8.95788551343308	9.34343127864567	8.55256558046457	9.39619642037204	8.11395285412992	9.02357343527953	9.18829593580905	10.4746334801378	9.67209828565355	9.95976654880512	6.87544121582875	8.84784869963977	9.21656195459055	8.8977802269252	9.90311847213386	8.92642077923818	9.13221826165158	10.001790787	8.92384511396063	8.27347814825787	8.57858693825788	8.05743506116536	9.90343677418898	8.64579780155314	9.81360763692913	9.18758680281692	9.58123282179134	10.0192902497795	9.72551141472835	9.18903267831496	8.62539171761418	9.16581401571851	8.11897
 137128346	6.89902929753937	9.55013910988189	8.03480617838386	8.75084622400394	9.75885426091928	8.49259233700591	9.12427433931497	8.15624781976574	8.13536534058465	8.28499822170669	8.24629697237992	9.80447959628741	8.68024580232677	7.94478173631299	8.68890495441142	9.27184651290551	9.80042470254134	9.1622117203189	9.33025885191732	8.24109867816733	8.7338219085689	9.22411968789566	9.46973617119882	9.50425475005905	9.3563008502441	9.31152648075787	8.63299128124999	9.60464400275393	9.44791422339961	7.96857981499409	8.94982440425001	8.71686712487795	10.0830694659252	10.0348729555157	9.11849354226181	10.3376963058661	9.33452404579922	8.45277428469882	9.23322804633464	9.09255694787992	9.06073628228543	9.17670303420669	10.0926305011988	8.49146241051181	9.86638929992322	9.76368447905905	8.7668920986693	9.01554809945079	9.87094299427165	10.2566763384449	8.02123930798229	9.2533489972815	9.85812526580513	8.45388838832087	7.71638024332677	8.23883486747245	8.99360796197835	8.9828762188011
 9	10.3286826351378	9.08290484887008	8.85263178098622	9.11773900277361	8.8469625191378	8.04131315027952	9.67473687499999	9.65280316293307	9.13747346845276	9.33377155848425	9.02284212565748	10.2289962121654	9.77060554252755	9.55901205104922	9.59215864362795	8.76080862888976	8.62287942131496
1773_at	8.09152732492323	6.0512514354311	7.25014706063582	8.05512846309055	7.82239740796654	7.20127353402953	5.13356949516339	8.02195228834646	3.2794582253622	7.30803459305708	7.62851145101969	5.27390035571063	8.39640694858661	6.85177651250985	6.5592717855	7.50606062855512	7.16658164253346	7.3324132928504	8.08272731643306	7.27731968663582	8.08554683504134	7.8067374916004	8.02475981425	6.31431864058857	7.31011141033662	8.88070148408268	7.03921139265551	5.25524095379133	7.60437336745867	5.50042958820079	7.89984498896259	5.70648067326378	6.61491666173622	7.57848991517913	7.92639719915748	7.2460844796122	8.51955850112599	8.0675212738248	5.0299642821319	7.55977334697638	8.00991179066733	7.29702260105709	7.39446237877953	8.33233837240158	7.08218208981889	7.88064523134055	7.89768929042323	6.59973586772244	6.85062710445473	5.1212437845689	7.69338366774212	7.23444431613386	5.98289303620866	5.32303423064173	8.40600016735237	8.08554683504134	7.75135118684448	8.19194493767125	6.698919188
36418	7.60542124117125	8.62193228880315	6.97818652201772	7.58824834877166	6.96371849603544	7.57477585734449	8.30366901687794	7.69963231284055	4.84603334539961	8.32008876638583	7.36220882316731	8.03110677836221	5.42559297432481	8.09966352636024	7.88487258852953	7.60542124117125	7.61037551390945	7.30680435933071	6.6798159001693	5.04379035152954	7.09964902357284	5.08667757472637	7.95463721549015	7.17659222778544	8.30254066928149	6.51358073392519	7.77299144308071	8.24203851057284	5.40058685740748	8.37530735947835	8.02123930798229	7.91826518905707	8.42358828433858	8.16374076360629	7.32312650694095	8.33634208987402	8.26693747223622	8.13211742166338	7.83248393696457	7.88315962308268	7.23604384351378	7.92305579019291	7.5191563651378	7.94263928159646	8.41845295481299	7.77324679780709	7.38919760285237	8.04198411109448	7.75232077118505	8.23402240171261	8.09383045274409	5.41837562453347	8.14942883766141	7.87871925577558	7.79201339394685	8.07651127248818	7.93185074452756	8.40357775409449	
 7.3674545391122	7.44938038398031	8.38312750307676	7.66362956446654	8.18052292928741	7.88875729944488	8.09736618117323	7.62586939470473	8.30433878441338	7.50910885879331	7.36160578126969	7.39063923864567	5.55959245080905	7.5185987025059	8.23861127629331	7.99658810950984	6.12465283998425	5.00620822782086	8.18283476263189	7.59380626260039	7.55311920247834	7.41687479792324	8.89876536812599	6.68527090241141	8.30232341188386	6.80700558810825	7.85985862312009	8.25306159002953	8.16995721303544	6.38418800660433	7.96737829604332	7.21618177725591	8.03134606108267	7.95846520571653	7.99141216021457	7.93041314250197	8.29604734289567	8.20337954494095	7.71920516733267	8.14070548557087	5.38030616001968	8.45683548848031	7.51245059140158	7.54961746244094	7.60355873787796	8.19240942530512	7.81017013313779	8.08205044577559	7.22224768311811	8.65937023447441	7.85666681016731	8.38991093506299	6.30865690657283	7.10473987465552	7.67504258252166	5.21252542435827	8.53437248142323	7.10848779157677	7.426
 18434542322	7.76723582642126	8.05130583446654	7.94979057644488	7.44459936427166	8.33973906141142	7.91850728094685	7.73020739087598	7.81666000514763	8.21456197290748	8.04268184026378	7.53893708473228	8.36384320025788	8.7322174588563	7.81117302535238	8.07101999390158	6.54779707669094	8.05296890259252	8.67038682431102	7.81143518606496	7.74580962337401	7.8720777267185	8.03110677836221	8.63253546292716	8.34757109073031	7.99001232121063	7.06486286445473	7.24798329831102	7.12148083115158	6.98804292666535	7.05330411572048	8.13351400406102	7.787231310937	8.73200255776968	6.93492096031693	7.40803195531299	5.46408681987993	7.20567670427166	7.87182597800196	7.60246617069882	8.39416862859645	7.57266919736417	7.26872276514763	8.06191193941732	7.95680759703543	7.97005083358858	8.3147218674508	8.54411069725	7.89506160797048	7.46227197367126	6.31146669705315	5.38030616001968	8.21456197290748	8.87074444198819	8.54789501879922	7.77376464959449	7.87551823066732	5.46037636599016	7.46843900856102
 	8.12198555858662	7.96280327247638	7.66602694536614	7.66362956446654	7.2571040470315	7.61596352083267	7.17238868423819	8.04781111945472	8.18964611886811	8.23242459316536	8.02849681794685	7.76090783057087	7.06375412973032	7.69004895342519	7.74096290464567	8.19924898002755	7.59353277829134	7.82636759132086	7.61063068850394	7.8332494987874	7.20885619169094	7.70515698147244	8.17550069144882	7.39327120182874	7.65726901257678	7.51669967544685	8.16579786732873	8.15152642975	8.33883074036221	7.05123468731889	7.94673239845079	7.42561014587204	7.73176550466142	5.3190414455807	7.80819384050787	7.999440890563	8.27098997202756	7.82163005042716	7.63800407294882	6.17546365519488	8.03410245929724	7.21007858775197	7.74834022270866	6.98944960299999	7.7674855095748	7.97817790139961	7.85275931334252	8.54900539701969	7.13713029748425	7.78998479113189	8.14049531666141	8.03274166454527	7.63162474065552	7.19926626332284	5.37915990339567	8.40269784852559	7.79767600048819	8.15578006660236	7.896025876
 82677	7.89530622337205	7.19149062674016	7.64300456385827	8.1187501593445	7.17463535432087	7.91516789346655	7.91066769779724	8.06235147444882	6.25908891480315	7.94673239845079	8.44427626937402	6.30381044273622	8.29756328462598	8.30480856646063	8.02195228834646	8.03387977854134	8.45954816558269
177_at	7.39647297384646	6.51629543976378	7.88972611063189	7.98310179044882	7.94909995560434	8.56926559504527	8.8796076108681	7.89602587682677	8.89852235317324	7.75815741086417	7.36425617116142	8.49928067656102	7.09998170196457	8.08462867894292	7.09073727829331	7.95028794334055	8.882543120063	9.2434480553563	6.18417115192322	7.23699119546064	8.12011696370867	7.41922203419094	8.71310071921457	8.27392694533662	7.3651586004626	7.84041938742126	7.20444708636221	7.32252234629134	7.08080433734449	7.10676705417913	7.52000889963779	7.73311203932086	7.45430799781496	7.79840581582283	8.21023385883071	7.16658164253346	7.8696523987126	6.04660570072441	7.67170447529527	6.82337899290748	8.51621640309645	7.97051315417914	7.54961746244094	7.54905827732481	8.15269454514567	8.77678848687401	4.92560898936221	7.45634112065945	7.48906517014764	8.07283901530905	7.26308511123228	6.80025101013189	7.76522391549016	8.03249837456891	8.1093433227126	7.80648314604921	8.67756486175591	7.02372005521062	8.17
897356166929	6.9677520032559	8.55082716749605	8.96950954968504	7.01240437966339	8.26354303403543	7.82414689711811	7.31618378579331	7.63535873584843	7.48546059866928	7.87480275748425	7.32912870019094	8.02642430433859	7.27608319688189	7.66153721392717	7.28719604136025	7.31856752861811	8.23861127629331	8.57925702233662	6.95652501409646	8.17412933759843	7.8593613928248	7.67039095748425	7.00011436704134	7.50442855291535	7.56254920716535	6.94956799802362	7.93764920519291	7.03778985572638	7.98833194151378	7.95223116308465	7.27396189459055	6.90354837080905	7.19245945857087	7.31975603176378	8.10679889796063	6.96261000885236	7.66859619505512	8.04733098342324	8.23027991638976	7.13419607197835	7.20537391672048	7.1453411889685	7.12586035357481	7.20916307818504	7.01736153493505	6.41649194993503	7.77945838575394	7.30185494920079	7.5197305042559	7.72738062205315	5.85971404403543	7.92305579019291	7.42790198592913	7.30556273335433	7.5367249602441	6.94698197144291	8.56861607436024	7.41058331193
 701	8.51280602458071	7.37073454716929	8.16055692181497	7.39210096873621	7.56961596669292	7.53264647972441	5.73610550083662	7.97980902743504	7.37307657150985	7.71131146361416	5.506630532063	7.56115324576968	8.26107752289764	8.3457625706004	6.52977398174016	4.7189572197874	8.57246109444094	6.3265779872126	6.85364113841733	7.48546059866928	7.20790375099606	7.51726461680709	7.32372496839764	7.50635429789764	8.15714499440158	8.47314967391929	7.16230824266142	8.22982518428937	6.56547904093701	7.05960173126968	6.92736087804528	9.06262902651181	7.0682599315374	7.3704342780256	8.0217205519311	7.68979751472441	7.50662876214567	5.03225135071654	7.71560934314567	7.29610690248228	6.73110570620669	5.49819934914961	7.63112181534646	6.40763766490354	4.8691214256437	7.24700832417519	7.17821473020472	7.35000519944686	7.86521241996063	7.99379904715354	8.06374662200393	7.94383787899803	6.13585370166339	4.41035558412795	6.26057516602165	6.901668862813	7.26778419747835	7.97889415589567	7.41402894
 390157	7.42962479298031	6.93713983718504	7.67170447529527	7.71080567073819	7.62719062499804	7.52880007719488	7.42731624671456	6.65903492257087	7.40629072423425	6.62181240385827	7.34266465463386	6.44405147041339	7.9819473139626	6.56946884500394	6.7261800411437	7.89721694130709	7.57613195285433	7.52936591011811	8.20594264925787	7.38716944932283	7.24829958525786	7.97005083358858	8.29310759378543	7.77573862184252	7.53101530751378	7.46448179173819	7.92473325360236	7.6210970659626	7.71080567073819	6.96482441996063	7.59408108453937	8.77814929038582	7.62295526445669	7.64879528366141	7.29821366838977	7.68097083859449	7.54905827732481	6.96554103789764	7.74096290464567	7.48011670223031	7.51612667863189	8.0366331447815	8.24763761005118	7.83753046761812	7.36629623450197	7.89506160797048	7.85027765609646	5.87205797005708	7.26461741605315	7.010606364187	8.05650017554331	7.92992501190945	8.70313507989764	7.28875881868701	7.68174912310236	8.04338911339961	6.76610755776181	7.04059692649803	7.
 66782146784055	7.81591967871654	7.25618472768504	7.64669707783071	8.75452075943505	7.84017990061812	8.54653864864961	7.7186914377815	9.08382764151969	7.66936783377559	7.57124450582481	7.30587148159842	8.16236436566733	7.30979754073229	5.12881484887795	6.79668118389764	8.39486043368897	7.21936058330512	7.91876369660236	7.94431308481889	8.16717378179134	6.63465333349015	7.48822277463189	6.57168904146654	7.75334360732087	7.13385606555315	7.5930252975433	7.80599144942126	7.17238868423819	9.04855936789173	6.51267367614764	6.19944391321456	8.06282066080314	6.64673613079134	8.60569752951378	6.56193058977953	7.27118646661811	6.12465283998425	7.93981455189764	8.78089865840157	7.53837231841928	7.75309542598228	9.53297248026968	7.62402386681693	7.63773332041536	8.29560400357086	7.89936687748622	6.78319937420866	6.72781126232677	7.90898367102362	8.33657111890747	7.42677132001575	6.10239939350197	7.74782044986811	7.18788763359251	7.52665756419095	6.89494723292126	7.83131877775985	5.73502
 523802362	7.74912785525394	7.47123022796457	7.5666076704626	8.86498383477559	6.90054282385827	7.87330486997638	6.76930193364567	7.60001130973819	8.06636157195473	7.86368589636418	7.28630120912402	7.34766816834251	7.15216096805709	7.47175508137795	8.10543078437008	7.36951283072638	7.17238868423819
179_at	9.88735999831694	10.490098215374	10.0743380144547	10.4593875593701	10.1193496147638	10.0418873590177	10.8904959030118	11.0841978258858	11.5699408255118	9.99314504448623	10.2820348724213	10.0087315612264	10.2886200180118	9.84183518662008	10.7999677234843	10.6295430005905	10.081603950189	10.7130971390551	10.7159447851378	10.4008939076772	10.1249493264252	10.0740000725413	10.0021569735374	10.4684546832284	10.2173937323031	10.0231920754311	10.9367711812795	9.71006896026377	10.5268075725787	10.0765156635138	10.3220702646063	11.2500139245669	10.7448360508071	10.6770632230905	10.868404302185	10.5776998120866	10.0380234129567	10.4959819871063	10.4230505205118	10.5792634482677	10.1678570597638	11.1234701889961	9.90646283240748	9.93947344466535	9.8415178622815	10.2766129588189	11.0228792903346	10.7112780254528	10.8658904600984	10.7792229037402	9.82167449129528	10.7419288625787	10.6999198008465	10.0352213984921	10.6524170062402	10.8018738844488	10.2016883624803	10.3199203169095	1
0.210958293937	9.5139512132441	10.2783445493307	10.6063885862008	9.79247359367717	10.6153580876575	9.71859941998621	9.96490801433466	9.98530984188189	10.4481945540945	10.0841322982027	10.1498243760847	9.64218702812008	10.3446834254528	10.7477879648425	10.065976446752	9.90109697668307	10.0834409065709	9.93115436449213	9.94279458917323	10.7678765568504	10.0249302762146	10.5208588528543	10.1226780346398	10.304229960315	10.6502561204527	9.43481331211614	11.0013699024606	10.5514150115945	10.826036459626	8.94448220076182	11.9910673187008	9.83800779252165	10.9714328776378	9.87514634843505	10.6010548325197	10.9462482636221	9.98082911342519	10.540223992185	8.99819506049803	10.1502192368976	10.4848135447638	10.8211678502953	10.7466222899213	10.2611657118701	10.7016355187795	10.0049111922933	11.1194197149803	10.4790347171457	11.5931922790945	11.4986145729527	10.5013116348228	10.6765473174213	10.8211678502953	10.6611008645669	11.4468319729134	10.4313893723031	10.4337515274606	10.76966260
 11811	11.0336447206693	10.3394220299803	10.8372371811614	10.3308334912598	10.1574638092146	11.5699408255118	12.4520058341339	11.251716711437	11.175750384626	11.6116887725984	11.3778374496457	10.8513929654921	10.5238020176378	10.297355745689	9.90676848945473	10.1721157480512	10.0893037242106	10.6206926329921	10.9367711812795	10.4799911746063	11.6519288003346	9.93048624377165	10.1559491230394	9.89156852646456	10.3700646777559	10.5203813142913	11.3334360312992	10.8211678502953	10.3173405916732	10.2459618338189	9.70708430173622	11.1454147430905	9.45584757461614	10.4755387159843	9.37342928560434	10.2737917623228	10.3830773718504	10.4365509474803	10.3002875561614	11.4936021476181	9.6973973247756	9.33760481762402	9.71450037492716	9.33452404579922	11.3654675661417	9.81481673151772	9.07932712445866	11.7379283833071	10.7263781302165	10.2121650569882	11.4205824434055	9.82198180313189	10.0601163126142	10.9094757878149	10.1365775223366	11.3902791642323	9.05931247515747	10.490098215374	10
 .513520178937	11.2252370751968	9.06759813825787	10.3926496844291	10.6431891009055	11.1686473404134	11.1947987449213	10.9088348873425	9.37239371203741	8.78678238971457	9.82198180313189	10.5994671339961	9.27509355397047	8.72478189770866	11.2066399394095	9.25637988285236	10.935501480374	9.61005426250394	8.98868933844095	10.5725980725787	10.6792690798425	8.73897463733859	9.04970695971457	9.77761353190945	10.1040518012697	9.22534132754725	11.2040993205906	12.037437988248	10.3364173401969	11.2092307540354	10.8476666746851	11.0192556577165	9.98462969635039	10.4500536786417	9.78067283506298	10.8322179308465	10.2881968827756	10.7667231542717	10.1759113272441	10.5067126748622	10.7061657999606	10.7768386122441	11.4138851266536	10.4551721084252	9.97602455361417	12.1118879156103	10.4694118579921	12.0726085584055	11.5733134530512	10.4109888332087	11.3590015674212	10.8489575811024	10.6037489005315	10.5514150115945	10.5968397487205	10.3451059867126	10.5303739549803	11.1194197149803	10.31095
 95326969	12.3764432053543	10.7708440557677	10.3303907678543	10.5573854985039	10.1513604780295	11.2665260647835	10.8489575811024	11.2405803029724	10.5828562448819	12.0229020531102	11.2448269830315	10.7217508050394	10.9186614627559	10.8851257703346	12.7812687149016	9.91136826799212	10.2729303883661	10.8162998698622	10.4727129997441	10.4379860284449	10.8943829045866	10.2101597275984	10.4425817238779	10.5164421313779	10.4081957862205	11.1178245649409	10.6005045038976	10.0889293240413	10.1840213769488	11.4732298145473	12.5639918126772	11.4863195340157	10.5273422369882	11.3206590055512	10.792046197815	10.1686040945276	10.4930886655315	10.522301168189	10.3071694912205	10.861479743248	9.84468769587401	10.4703282999213	10.6111216116535	10.6920371160039	11.5090674141339	10.7477879648425	10.0000511251614	11.338968511378	10.0809078621575	11.2200917549212	10.2447343767323	12.0624541485236	11.820402543622	10.5498670011614	11.4530139718701	12.1870456803937	12.6093498858661	11.5090674141339
 	11.0084894771063	10.7142273290748	10.4618073318701	11.5261606170276	10.3665347780315	10.4755387159843	11.3206590055512	10.4444617689567	11.135234217874	10.6836898133858	11.0365655417323	11.5820719150197	9.69947994765158	10.1910274293898	9.53761008344883	10.9625188542913	8.99219108827558	9.28828042332087
200000_s_at	10.3190564775394	10.8322179308465	10.3105486773622	10.9231843023819	10.9029483095669	11.100806490689	11.1889082452756	11.2854395173819	10.4160745579331	10.170544153248	11.0752450284252	10.6031910125787	10.6942459422047	10.6247897814567	9.61140942328543	10.6179686448228	11.0171114705118	10.6053134327953	11.0670980080709	10.4203313323228	10.8036216902756	10.7078591531693	10.4618073318701	10.2807992305906	10.989399264626	10.6958933183071	10.7981615373228	10.6295430005905	10.2153291101969	10.9427833804134	11.015714059311	10.3674324076968	10.8241963863386	10.5329103605709	10.0582821924843	10.088590020689	11.2613560859646	11.327841577815	10.6026234095472	10.7333257933071	10.8341025469291	11.198983991437	10.4425817238779	10.6847473773425	11.012815802185	10.6222949917323	10.9442080376968	11.4841956305118	10.1051521995315	11.7013285553937	10.5367591380906	10.8229638400787	10.7625532663386	11.2032019252559	10.6518981657874	11.5197489562992	10.8024355555315	11.1541598013386	
10.7385250032677	10.0404505462146	11.0678418953346	11.1782377352165	11.0530569810433	11.7606515610236	10.9831272583071	10.1441618907854	10.4940687389567	10.2587333875984	12.0842453121063	10.0834409065709	10.9543147488189	11.5123059777953	10.3612706184843	10.7460509249213	11.0307495745473	10.4240446751969	10.8838562375984	10.6716072855512	12.264893754567	11.1092776897244	11.3882976098622	10.7287043677362	10.6781656077362	11.0767125681102	10.5740899930315	10.1782224725197	9.72064777662993	9.82042140616536	10.1759113272441	10.0996645669409	10.2097763713189	10.4627875195669	9.83349876923229	10.2844349344291	10.2447343767323	10.3067254966339	10.7987684937992	11.0961162254134	11.0199990443504	10.2704600949213	9.88503055270473	10.0136332060354	10.8290795259449	10.6556659746063	10.3147569755906	10.9673569382087	11.304674954311	10.645343533937	10.4950194386417	9.9921088899567	9.82042140616536	10.7870419478937	10.0837700583268	9.7840774277185	10.485742820689	10.5508939082283	9.84718797
 338975	9.82136317805118	10.3211912500197	9.85091993180709	10.4717286760827	10.5283454834646	10.0224551585059	9.08871684818111	10.5609446381496	9.93216431820079	9.76787798825197	9.83445602118701	11.308125465	10.5431994765354	11.0113280986811	9.92651572647244	10.223385629252	11.3787930511811	9.62288948005119	10.3364173401969	11.272417737126	9.57008912441732	11.782528857126	9.84998089872835	10.1670700419882	10.2558425730118	10.7749314024803	10.0746864071949	11.6425901668504	10.367867193622	10.7690156943701	11.084953053189	11.0501773036811	9.82691345141338	10.1044177407795	10.7762115995669	10.5725980725787	9.9209198105374	10.4355988526968	10.1365775223366	9.24619199103543	10.2069038251181	10.4299626715748	10.8451394396851	10.9212183524016	10.3438391191536	10.1392788832658	11.4083254989173	10.2599956613189	9.68165334613386	10.919903901063	10.2840571962402	10.2403615319094	9.99003953744094	9.51583786628346	9.59323401944686	9.81671566345276	10.7858089122441	10.1961101404724	9.77517
 526603348	10.975593067559	10.5573854985039	10.343410099252	10.1369492603799	10.3808342986221	9.62575641504134	10.2161475972638	9.91206677807677	10.2069038251181	10.3493551768504	9.9241739926693	9.96864236336418	10.2190233856693	10.4286168278937	10.3603843413583	9.87896630936614	9.64537062592716	9.74067353376969	10.5081740194685	10.4698662210039	10.5303739549803	11.643736870374	10.7240565019291	10.380350685748	10.4703282999213	10.2497014933858	9.29679165765551	10.111881774189	9.69275922058858	10.4670606699213	9.52272462845276	10.2476671552559	10.2238069798032	10.0859954417441	9.50240199146259	10.372698134685	8.60728602625591	9.79651102990551	10.4360707094291	10.1223015541831	10.9186614627559	10.2431921154528	10.0281384659193	10.6201637447835	10.416565176752	10.4142523125591	9.59379080145473	9.20933095006693	10.4940687389567	11.2133757960039	10.1452765386732	10.224541702126	9.65504161127954	11.3072065031693	10.8982826838779	9.69508162812008	10.2101597275984	10.4249687730315	9.
 97501392090946	9.46680443238976	10.4774806136417	10.5349128713779	10.1007900037933	10.5701388099606	10.7304992340945	10.261558232126	10.1215685311161	9.86350177947245	9.45113190218897	10.9056007875394	9.04405490313976	10.2696019418898	9.21105567841733	11.2595814959842	10.2335403645079	10.8943829045866	10.2016883624803	10.0656141277736	9.57124401964173	10.490098215374	10.7367273826969	10.1223015541831	11.8108215423622	10.3876233035827	9.812985918437	10.2403615319094	10.5874783569488	10.8006012204921	8.95490233836416	9.30782014105118	10.4174877033465	9.93346481768701	9.73625616234252	10.1403937952382	10.6787108531496	9.90934568030512	10.2664329710236	10.8378309105512	9.48007680603149	10.7786328507874	11.2303278601181	10.604795164311	10.8844919530315	10.4500536786417	10.6776102962992	11.1856035148622	9.72816524113582	8.55631984608071	9.98601342415944	9.3675094394685	9.60664391341338	10.4945123412599	10.5828562448819	9.08313659843897	9.02052713354724	10.1770910913583	9.477920797
 72047	10.2595699424016	10.2274344073228	9.68017488390157	10.4656436686614	10.596338276063	10.5339096450984	10.3480791806299	10.2852647714173	10.6546009504724	10.4100612763386	8.74100222543307	9.84998089872835	11.2388539327953	11.2133757960039	11.510193457874	11.2310998152165	10.4598746991339
200008_s_at	9.77606369577165	10.1540186787677	10.7542467223819	10.982429712874	10.3995354921063	10.6480753281693	9.91338313571064	10.4514792287598	10.662132352185	10.1159466094508	11.4468319729134	9.84402623164173	10.3634863476378	9.54774538654527	10.8476666746851	10.7907906491142	11.3921544440157	10.2856646950591	10.0670366189449	10.0918432189882	10.8551167331693	10.9556752179528	10.9299626957087	10.2113596327559	10.0284970707283	10.4068280471063	10.2721135085827	10.6300750821457	9.82880828541734	9.97704478118898	10.2266056527953	9.25186865753937	9.67588900658268	10.2497014933858	10.4235702482283	9.46240373491339	11.4821087761614	9.9673172298189	9.98933450993505	9.96630459382677	11.5699408255118	10.6880839648819	9.70708430173622	11.5112086183661	10.4212259703347	10.868404302185	9.89914587249803	11.2192112824606	9.93115436449213	9.82167449129528	10.6100453868898	10.1471928767047	10.0277755026102	10.2488451806496	10.0056205697815	11.1289846610433	9.98865425171063	10.5844078836
024	10.5640033672638	9.49946859379331	11.2941559124606	9.88928918989961	9.38646064674802	10.7489468750787	11.1847574549606	10.0487117300197	9.95229965167127	10.2558425730118	10.4555881900787	9.81514289299015	9.69160810777952	10.3634863476378	10.503798614252	10.3630663354921	10.2517598298031	9.90968808042126	9.94647426888385	10.2302516198031	8.95651701830314	10.0189399427047	10.2048917996654	10.3398517056496	11.7722580452559	11.4302296101968	11.3769304650394	11.9044084620866	11.4519794889567	10.5958022683858	11.9268051335433	11.9481799487992	11.0250859737008	11.4044558861221	11.6507490918307	12.0065723009055	12.0977871297835	11.7182591812402	11.2967443906299	12.2059427797244	11.5966723815748	11.632372721063	11.5580475253149	11.3334360312992	11.1742196658858	11.805492872874	11.3872669375197	10.7436435275197	11.7866269666142	11.8121898870276	11.5355580330709	11.2465542996457	10.7762115995669	11.1701902142126	11.4351933619488	11.1847574549606	10.7667231542717	12.2606341774213	11.
 9586881257677	11.8742687951181	10.9489538930315	11.2363072287205	11.0221462866142	11.0663699636614	11.4800744461811	10.562030747874	11.4007903752756	11.6673107647835	11.0450871612795	11.0508854691732	11.1914157334252	11.6746960082283	11.395873291811	11.0142877257087	11.712346620689	10.4921233132283	10.505246176122	11.5931922790945	10.6328155714173	11.1864692209055	11.6335073564764	11.6048021387402	11.5535661073622	11.7085671374213	10.1096172619626	11.1806628850394	11.2690822104921	11.3940191585433	10.7895816917126	11.9754093055315	11.4631007191929	11.4883838842323	11.0984947328346	11.0774958617717	11.1873096593701	11.5112086183661	11.9146477991535	10.3347411014764	11.6413865550984	10.4896187042913	12.0229020531102	12.2117141816929	10.4955157537598	11.7464659077756	11.3853975754331	10.4519206022835	10.9496404334843	11.2907135405709	11.6746960082283	11.6233720608071	11.7579551612598	10.7448360508071	11.336151682441	11.4429517858661	11.5144152599016	12.037437988248	12.437637962
 815	11.9815736844685	11.9421791441732	12.1650515017126	11.9815736844685	11.9910673187008	12.4190466227165	11.2022918787992	11.4965085325787	11.6222117706496	12.0707899901968	11.3252449518504	9.66073230954331	11.6233720608071	11.4331552402362	11.5336155978937	12.2429500081496	11.2959053905118	11.7502801596654	12.3963914402559	12.3031983564567	11.4361855496063	11.782528857126	11.8381675011417	11.2032019252559	11.4560481361417	11.5090674141339	11.5208999175394	11.083458026752	11.3380613512992	11.4965085325787	11.9237803899213	11.3179445542913	11.8476668712205	10.8884174547244	10.6431891009055	11.6312048799409	12.8209263256496	11.5345598474409	11.3835247963779	11.6892901076772	12.1369717512992	11.1210233708268	11.1446259527165	11.9407281436024	12.3944302171851	11.4392296274606	11.8742687951181	11.575532637126	11.0729538268504	12.0131406767717	12.037437988248	12.341844185	11.3470904170276	13.3002526898819	11.5820719150197	11.7748936383858	12.1172466167913	11.6578390026181	11.4519
 794889567	12.1870456803937	11.8812953865158	11.4945579359843	12.0808276495275	12.0927179581299	11.8108215423622	12.1083084168504	11.5090674141339	12.1630661588386	11.8325961443701	12.1172466167913	11.4560481361417	11.3234154597835	11.4322023760827	11.5535661073622	11.5863935650787	12.6679468656102	11.9785322319685	11.6915416387402	11.9206955470275	11.3749351602165	11.2793106950787	11.9558895165748	11.6543575030315	12.0423228886811	11.5874989477953	11.4550467190354	12.3246362749016	12.1742265208661	12.2546885002756	11.1839381356102	11.4915171546457	11.6685112611417	10.9023128187008	12.2727470357677	10.9817248816142	11.2742078612402	11.6163282484055	11.8898000044094	11.9558895165748	11.0487836021653	11.422442768622	11.6002641882284	11.778669446811	11.3179445542913	11.7579551612598	11.6151388396063	11.2058279891339	12.3095998389173	11.7303881501378	11.8519193569094	11.2985060435433	11.96022179	11.2158458411417	10.9667045501968	11.4660836099016	10.718899570059	12.1369717512992	1
 1.9754093055315	11.7290659968504	12.264893754567	11.8812953865158	11.6391109141535	11.8190251752953	12.1476638361417	11.1621104840945	11.5164290996457	11.7579551612598	11.575532637126	11.1470876130905	10.1867050786811	12.5933433134252	10.6502561204527	12.7027215626772	10.989399264626	11.7464659077756
200024_at	14.3470815694685	13.6783546590748	13.1460510407677	13.1152054418701	13.1370532441929	13.2230194688189	12.6426935404921	12.8576955052362	14.1782435092126	13.6652820252756	14.0937549159055	12.8510023226378	14.4036380999606	12.003551801811	13.5514613477953	12.0640791120276	13.4790428966339	13.0561325355709	13.2655915489173	13.759457110748	12.8174452969094	12.8074997923622	12.7491620697441	13.2039276300197	13.6985394440945	13.8298607245276	13.8718536087795	13.3931723300787	12.8476875489567	14.1553419780709	13.8643160723425	13.7948408087008	11.8434974062795	13.0983517383465	12.3898266090157	12.8646075437402	14.0855869837795	13.0358669643701	12.771856230689	12.4239336170079	13.0436719166339	13.8225471159843	13.4790428966339	12.7940980347244	11.6449136933268	13.6064506946653	12.8717509399606	13.9968760324016	12.8444142712992	13.9741502312598	12.8209263256496	13.9079073076968	12.5379607473228	14.1095892767126	13.8643160723425	13.7526644841339	13.521521678996	14.420158635334
6	14.0855869837795	13.4557328295472	14.2400596376378	14.0706778816929	12.9847239059252	12.8613311691142	12.3567923245669	13.0237207312795	12.8822765963386	13.0897624162205	12.5078877440945	13.1636280983268	14.0333207797244	14.0333207797244	12.8041821824016	12.9252598240157	13.6783546590748	12.6148413999409	13.1769638647441	13.671656868563	12.3877343535039	12.7622351627362	13.5752809939764	13.4849251416536	12.4239336170079	13.9524684716339	13.7252085355315	13.3510960730315	13.2135143083465	14.0855869837795	13.8935180607874	13.0685212684449	14.209181954626	13.3456910540945	13.8439024093898	13.4215239558071	13.3203607876772	13.7119990247047	13.7185965619488	14.1936438637992	13.5274724602165	13.3052453454921	14.6039994978346	12.7653164576772	13.2655915489173	14.271830718563	13.766761749626	13.9892274950197	13.8225471159843	14.4454886139961	14.0406609305512	13.8087796219882	14.3038665457874	14.0706778816929	13.9892274950197	12.5987342480315	13.4215239558071	13.766761749626	13.9375
 200961221	13.2466693314567	15.6190598696653	12.6652459965157	13.2182764174212	13.6985394440945	13.2606459538189	13.3987737984252	13.7119990247047	13.3052453454921	13.3615662920079	13.3309702219685	14.0634744420276	13.2322583939173	12.8544359578543	14.2010172023425	14.2166882087008	13.8790253006102	13.3720444539173	13.9449555286024	13.9741502312598	13.4100508384842	13.8020611468701	13.8439024093898	13.4270809560039	14.4454886139961	13.9968760324016	13.4100508384842	12.5379607473228	12.8857247397244	13.2699971463583	14.2323126141929	13.4970643648228	13.9673175727362	13.4619180021063	14.4532715601181	14.209181954626	13.6392718075591	14.0706778816929	14.1019542930709	13.6592559234449	13.4970643648228	13.8298607245276	14.0562900908662	13.2084906851969	13.6265192025	14.2960190427165	13.0278324135236	13.6195342683661	15.1994981197835	13.7948408087008	13.7457931904921	13.8643160723425	14.1249366789173	13.6392718075591	13.5752809939764	13.4557328295472	14.5116598900197	14.34708156946
 85	12.4663794462205	14.3630712198229	14.4292680992913	13.1593383008071	14.2960190427165	12.9930759414961	13.7948408087008	14.1627936086417	14.3470815694685	13.0941938668898	13.4441179083465	13.3258591796063	13.8087796219882	14.0937549159055	14.2400596376378	14.2166882087008	13.7119990247047	13.1415681566142	14.8367032876575	13.7948408087008	13.0897624162205	14.4036380999606	13.4215239558071	14.6531716306299	14.0706778816929	14.1476632778543	13.5752809939764	13.2906900591929	14.5116598900197	13.4908122294882	12.8476875489567	13.766761749626	14.2639207411614	13.5092429925787	13.1769638647441	13.4324776745866	13.8298607245276	13.7185965619488	13.8368539537795	13.759457110748	13.8368539537795	13.2420359659055	13.7948408087008	13.1902642432087	13.5692827445866	13.5814514391536	13.2084906851969	13.3564372347244	13.1415681566142	14.1172169842717	13.6849411769291	13.9302847294488	14.4201586353346	14.7767385223819	14.3382433304331	14.0562900908662	13.2039276300197	13.9741502312598	14
 .0634744420276	13.5814514391536	13.150731708937	13.8511920475	13.8087796219882	14.7355696104331	14.3122163719095	13.9673175727362	14.3956648079134	14.1627936086417	13.8156525269488	13.4044571458858	13.3823020322047	14.5116598900197	14.0781259613977	13.0856803466142	14.8023490849016	14.1019542930709	13.5575347296457	13.5274724602165	14.7273271306496	14.7273271306496	14.0188432212402	13.2954625700591	13.7874838861417	13.8511920475	13.9009620727165	13.3456910540945	14.3470815694685	13.8298607245276	13.9673175727362	13.7119990247047	13.5092429925787	14.3470815694685	13.5458924758858	13.9524684716339	13.1152054418701	13.9152284563779	14.6696578351969	13.5458924758858	13.9152284563779	13.2466693314567	13.2802069541142	13.0158054161024	14.4865579068898	13.7053353744882	13.7948408087008	13.6918341879527	13.9892274950197	13.5943672875	13.9009620727165	13.2906900591929	13.6918341879527	13.6918341879527	13.1769638647441	13.6849411769291	13.6064506946653	13.6849411769291	14.511659890019
 7	13.5514613477953	14.2879659462205	13.9009620727165	14.3470815694685	13.7322467693701	14.6039994978346	13.4044571458858	13.8643160723425	13.0158054161024	14.256077054941	14.1476632778543	12.4009704113976	14.1627936086417	14.4036380999606	13.9375200961221	14.1627936086417	13.6918341879527	14.1095892767126
200039_s_at	11.8956628717913	11.0939248708858	13.1683176821457	11.2767735525787	11.0961162254134	11.5048514232874	12.6940189141732	11.164578096752	12.2627208220276	11.5208999175394	11.2665260647835	12.1441118022638	11.3461714754528	10.3165332013583	11.2587076211024	12.6312072915748	12.3676271948819	11.9393465479331	10.815068780059	11.2509084362795	12.4446728712401	12.7684850162992	12.5102917870866	11.1062886801181	11.3011161968701	11.7171453530906	10.7876782984843	11.690437409311	10.4328261033268	10.7200641489764	11.4742113312401	10.7402422031102	10.8818330290748	10.6886046440354	11.4007903752756	11.0627440315748	11.8812953865158	11.3978660334252	11.7013285553937	12.3010871854921	12.1031925737205	12.2509099826181	11.8422098804725	12.3246362749016	12.4308397192716	12.124416423622	11.356240866811	12.3116465748032	11.3461714754528	12.238974386811	11.8150195570472	11.6163282484055	11.2665260647835	11.2733328379134	11.5863935650787	11.1016113830906	10.8805215435433	11.434153800570
9	12.9106383178346	12.3331605646457	12.1369717512992	11.4691101971063	10.8464394948622	11.3912062757677	11.877059054252	11.3325767461221	11.2767735525787	11.0035249265551	12.3740483415748	11.9377531409055	11.5602082804921	11.3234154597835	10.7864303305905	11.6082000813976	11.411056512933	12.2175787083464	11.5272036301772	11.3162363241732	11.690437409311	11.9987132822047	11.0287306388976	11.2269170525787	12.3718226204921	10.839072226122	11.6543575030315	11.7656774606496	11.6472354020276	11.7656774606496	12.0875482779724	11.7529658615354	10.5293650848032	11.0516116334252	12.0310579715748	12.0875482779724	12.3589982533662	12.9695644606102	11.1266425532283	11.7074169387008	11.96022179	12.4858401327953	11.1226253627559	11.5931922790945	10.4304214094095	11.0612307584055	11.5398959742323	11.779957724941	11.8218366680315	11.5798447401181	11.574424761378	11.6722213860236	11.8560660942323	11.3645366494094	11.007759837874	11.5699408255118	11.2827778437598	11.9237803899213	11.87295769104
 33	11.8286948114961	11.6637915832283	11.6495448682284	10.9245741322638	11.3170844780315	12.771856230689	11.8574991898031	11.5733134530512	11.3316051523819	11.1251022198622	12.6426935404921	11.0961162254134	12.7781529237992	10.8996044602362	11.9268051335433	11.9970661642323	11.5931922790945	11.6952838499016	11.4026557326575	11.6222117706496	10.9714328776378	11.690437409311	11.0294292249016	12.2429500081496	11.3426213112795	11.4468319729134	10.2137636791339	12.2212504436417	11.3672461071654	13.0983517383465	11.5887034435827	11.882819439311	11.6613069017126	11.8913450300197	10.9928563079724	12.4119581228937	11.4361855496063	11.8756538706693	13.0119930951378	11.1597735269094	12.003551801811	11.5461579619488	11.6197509526772	11.7974504563386	11.2413776837205	11.5699408255118	11.015714059311	11.9586881257677	11.6048021387402	11.4691101971063	11.782528857126	11.8068448915945	12.3831107386024	11.4292174113583	11.8246917562795	11.2226648844095	11.617490762815	11.7669689672047	12.1280
 813942126	11.4701150011811	10.9259428399213	13.2322583939173	12.2349081946654	11.7428402046457	11.4550467190354	11.6413865550984	11.952737697126	11.7656774606496	11.7682747593504	11.8312725382874	11.6222117706496	12.6093498858661	11.3787930511811	11.8121898870276	11.4610968907874	12.2950589443898	11.7579551612598	13.1947154890945	11.5602082804921	11.2836438843307	11.7464659077756	11.2793106950787	11.1964664197047	11.8040884328937	12.4284786147441	11.1621104840945	11.3507091753937	11.0530569810433	12.1261867433858	11.8259553738976	11.6976562018898	11.3617728178543	11.8068448915945	11.7290659968504	12.4119581228937	11.9497733729921	10.982429712874	12.4190466227165	12.4308397192716	11.4092169225591	11.4489223227165	11.2388539327953	13.1415681566142	10.9983833934646	12.6120365169291	11.1517988133071	12.1031925737205	11.4128791048031	13.1636280983268	12.3331605646457	11.5557623966732	12.5459673151378	13.2563917025787	12.9144355572835	12.5720877198425	11.9571686947638	11.416736628
 996	11.4590617780512	11.6483318016732	12.0245412168897	11.7194025712205	12.5587973435039	11.3701353192323	12.2748683169882	12.2748683169882	11.7085671374213	11.1486020432677	11.5831488229134	11.1274171996653	11.3730164164961	12.5614144863976	12.2768937830905	11.1162041722047	13.3720444539173	12.3180355270079	13.2039276300197	11.1589717569488	11.9894687991142	11.5419312746063	11.4458047316732	11.012815802185	12.2546885002756	11.6222117706496	12.2059427797244	12.512815545689	11.9799665497638	12.3589982533662	10.752449510315	11.438230180315	11.1438263862402	11.7303881501378	12.3697627537598	11.1701902142126	11.0879852182677	11.5853148209646	13.521521678996	12.3921704021063	11.4489223227165	12.5511819002165	12.3290228882283	11.7241265312795	11.5293302375	12.8209263256496	12.1280813942126	10.9448872980709	12.9966658140354	12.3921704021063	12.4214403607283	10.8563905698228	11.8015274880709	11.1234701889961	12.0808276495275	11.4936021476181	11.1145967166339	11.584250401437	11.51336
 01189173	11.5471804452953	12.4095902530906	11.7403811065551	12.5720877198425	12.1591251137598	11.860281559311	12.0690370573819	12.3158681170669	11.8094635230709	11.617490762815	10.9127865200197	11.6531487051378	11.1289846610433	11.2810092835827	12.3095998389173	12.0893452203937	12.090979170315
200052_s_at	10.0689229857421	10.2533757748819	11.3749351602165	12.2989836979134	11.056080301063	10.9127865200197	11.2184186682677	11.2967443906299	10.2753910925591	10.6999198008465	11.4863195340157	10.1325025067815	11.100806490689	10.362166884252	10.0035211823346	11.1016113830906	11.6735196509252	11.7515667012599	10.5416892375984	10.8132016801969	11.8339210023819	11.7074169387008	11.595517034252	10.2787616308662	10.6398660190748	10.9153325421654	10.8950234990551	11.0826936140157	10.1415746587598	9.77302398352362	11.0042876499016	9.94750293435432	9.3122909688878	9.19147519330511	9.49105959587401	10.1751640571653	11.481076633563	9.73444345159842	9.52891941487795	9.83832755871653	10.4203313323228	11.643736870374	9.83445602118701	11.2303278601181	10.3139493487992	11.5007291769095	10.6398660190748	12.3654952085433	10.6999198008465	10.631194507874	10.9935384627756	9.55288806201379	10.6344890312992	9.73896671410827	10.1790114688386	11.4489223227165	10.5869768937598	10.5989642491536	
11.5261606170276	10.4235702482283	11.3215825632283	10.2141630956299	10.1025786961221	10.4809758159843	12.4073094553543	10.2347629492323	10.7136843275591	10.1129635818366	11.6185857324213	9.79922273890552	10.5665573736614	10.2048917996654	9.81012550281299	10.4212259703347	10.7987684937992	10.8513929654921	10.2791657630315	10.7932261105315	9.88735999831694	10.4746334801378	9.59598680694488	10.7495083322441	11.3153913740748	11.4489223227165	11.3599094140945	12.6679468656102	11.411056512933	11.0678418953346	12.0065723009055	11.3108606527953	11.1525839335433	11.3261171706299	11.4965085325787	10.9673569382087	11.100806490689	12.5281553430709	10.6999198008465	11.1541598013386	11.7960877175591	11.575532637126	11.9925968389173	11.012815802185	11.1251022198622	11.4101419215945	11.7502801596654	11.9940543830906	12.8174452969094	10.0681601671181	11.0545212365157	11.4186889365354	10.792046197815	11.4852535420472	11.6722213860236	11.6233720608071	11.7135502959252	12.6771976710039	13.031840
 5829724	11.8689149185039	10.2844349344291	11.2759143166535	11.0864242934646	11.6335073564764	10.9536167452165	10.0794314756201	9.82416487705511	10.9803343021654	10.4207545392913	11.1398962472047	9.81166318878937	11.2976499735236	9.62884207250196	11.093170014626	11.0701249025787	9.11194678136221	10.0754254679449	10.4717286760827	10.2766129588189	9.59295860750985	11.4186889365354	11.3108606527953	10.8871095853346	11.198983991437	8.93385385235826	9.89715431613188	12.2509099826181	11.113819542815	12.0624541485236	11.6685112611417	10.9476187650984	11.0894162102165	10.8335011520079	11.382639289252	12.6513662359842	11.7489319590157	11.1383187672244	11.399795424311	10.7607977558071	11.4233776266732	11.5831488229134	11.5429840510433	11.4489223227165	10.2725162931102	11.2354472417323	10.8761339740354	11.1517988133071	11.1226253627559	10.1686040945276	9.98567679446063	11.3380613512992	10.5761113648229	10.2873505305512	10.7004963912008	10.3251425703543	11.2707320548819	11.779957724941	1
 1.327841577815	10.1007900037933	11.7440568832677	11.012042604626	11.6976562018898	12.2450413580709	11.0604908301575	10.7631266967717	11.7464659077756	11.5303421206693	11.3590015674212	11.248260477815	11.8422098804725	12.4981420001575	11.0164027475	11.4261624489961	9.51694676659252	11.9511992554134	11.6649088576969	12.3963914402559	11.3011161968701	11.7709110401181	13.2322583939173	11.3663261881496	10.8322179308465	11.9103057410039	10.9796232691536	10.5106049177953	10.2080783194882	10.8138248609252	11.905832181811	10.9252687984055	11.2200917549212	11.2959053905118	10.1597973031653	10.3990543344291	11.9543208144095	11.0992592863583	11.2673232159646	12.1927278597835	11.0458067852756	11.1327918457874	10.4142523125591	11.551387239941	11.96022179	10.5730585169291	12.2250501284646	9.84278650307676	10.7822832481496	11.3435484194095	11.6795645501772	11.2890034851969	10.5740899930315	11.7110462701181	12.2529053528347	11.8504886366535	11.5557623966732	10.9796232691536	11.4205824434055	
 10.4179258354331	11.1446259527165	11.1930989014764	12.0019203476378	12.4956911816142	11.1282180377362	11.6255898974016	11.1501905531299	12.8444142712992	11.1806628850394	11.3380613512992	10.3080237549213	10.8439601155906	11.3739605079921	11.2456617499213	10.7554381918504	11.5440571938386	11.4742113312401	12.505503755059	11.6892901076772	11.242255563248	10.9218652222047	11.0113280986811	10.9401050019882	12.868294089311	10.8006012204921	11.097701836437	11.8533141773031	11.2907135405709	11.7709110401181	10.6243150722244	10.6638191235039	11.2066399394095	11.2473746431496	11.820402543622	10.4978513934055	11.4883838842323	11.4026557326575	12.3354290594685	11.9754093055315	10.7316576667126	12.0943855126969	13.2276831453937	10.6243150722244	11.4119434811614	11.2430969120866	11.9799665497638	11.9677084459252	12.1514054661614	11.6449136933268	11.7085671374213	10.6599724623819	10.7489468750787	10.5855073294882	10.8589132903543	10.1178379610177	9.91630969766929	11.9044084620866	11.30291
 5536378	10.3821796433858	11.5910234834252	10.4430544128543	12.8411185137598	12.4733787759646	12.3963914402559	10.1502192368976	12.0229020531102	12.2349081946654	10.8315445600787	9.99278303843701	10.8296625624803	13.0158054161024	11.8913450300197	11.6758775696654	11.4770371422047	11.8068448915945
200064_at	14.2879659462205	13.5334666483071	14.0562900908662	14.1172169842717	14.461665747815	13.922946738504	13.5458924758858	14.8202567939764	13.6849411769291	14.5116598900197	13.7388824321457	13.7322467693701	15.1098492721653	13.5692827445866	13.7053353744882	14.1019542930709	14.0479047835433	14.4036380999606	13.1991664455905	15.1363235234449	14.1019542930709	14.0937549159055	14.3122163719095	13.0774000569882	14.0406609305512	14.6696578351969	13.9892274950197	13.9602431484646	14.256077054941	13.6918341879527	13.3667429903937	13.1239995711417	13.4849251416536	13.2515362987205	13.2699971463583	12.9808325439764	13.521521678996	13.6652820252756	13.9602431484646	13.3104864569685	15.0286879442716	13.7457931904921	14.9479555665945	13.9815163306496	13.8020611468701	14.5951959116339	14.461665747815	13.6463053357283	13.2563917025787	13.2039276300197	14.4036380999606	14.0042691286614	12.6120365169291	13.9815163306496	12.8510023226378	14.6531716306299	14.5865498984449	14.495509216063	
14.1553419780709	13.9524684716339	14.7195770121063	13.7740588481496	13.3510960730315	13.1593383008071	14.1329258481102	14.9479555665945	13.6652820252756	13.9815163306496	14.3214552641929	13.8156525269488	13.5155626191142	13.4557328295472	12.8646075437402	13.4100508384842	13.8935180607874	12.7812687149016	13.7874838861417	13.5876809087598	14.5373492400787	14.0114728272638	13.5274724602165	14.0855869837795	13.8935180607874	13.9815163306496	14.6207442286614	14.7355696104331	13.4100508384842	13.6006981976772	12.8476875489567	14.256077054941	13.9079073076968	13.8298607245276	13.6327434069095	13.6327434069095	13.9602431484646	13.5633030862205	13.7053353744882	13.5814514391536	13.6327434069095	13.7526644841339	14.3876402102756	14.9311213116732	14.9479555665945	13.9524684716339	14.4791105875984	13.3052453454921	13.8935180607874	14.3301940275394	13.8087796219882	14.0855869837795	14.8202567939764	13.9152284563779	13.6652820252756	13.9302847294488	13.5752809939764	13.6783546590748	13.82
 25471159843	14.1095892767126	14.703475206437	13.922946738504	14.6207442286614	13.7119990247047	14.1172169842717	14.4532715601181	13.7457931904921	14.3956648079134	13.1415681566142	12.9808325439764	14.4292680992913	14.4036380999606	13.0685212684449	14.1553419780709	13.2954625700591	13.3355329125984	14.1936438637992	13.9815163306496	14.4201586353346	12.5204155844095	14.7355696104331	14.256077054941	14.9397220637205	13.7457931904921	13.9741502312598	13.1858317869094	14.5621650297638	14.7598501501772	13.9815163306496	14.6292067804134	13.9302847294488	12.8924938195669	13.0158054161024	13.5943672875	13.8718536087795	13.780800593189	13.0237207312795	13.6195342683661	13.4970643648228	13.1198053448819	13.1812660017126	14.1249366789173	14.2243401772244	13.3258591796063	13.315514029626	13.6265192025	13.9375200961221	15.2271506377165	13.2135143083465	13.5692827445866	14.4454886139961	13.5752809939764	12.9144355572835	14.1553419780709	13.3877641137402	13.3877641137402	14.3715761936811	14
 .1405398335236	13.1198053448819	13.7457931904921	14.0406609305512	13.7948408087008	14.1329258481102	13.9375200961221	13.3667429903937	12.6710558388386	14.9837238808268	13.6195342683661	12.5485874613386	14.3876402102756	14.0406609305512	13.6064506946653	13.4441179083465	12.9545899484055	13.8578751461221	13.8156525269488	13.9449555286024	13.8511920475	13.780800593189	13.922946738504	13.3002526898819	13.3823020322047	13.6652820252756	13.1415681566142	13.2420359659055	13.5514613477953	12.7653164576772	15.9821344885433	13.2906900591929	13.9602431484646	14.6780952962205	13.9524684716339	13.2852418391732	14.495509216063	13.6327434069095	14.4201586353346	13.9741502312598	15.0823988238386	14.8367032876575	13.4495337125394	14.2800648041142	13.5752809939764	13.1902642432087	14.1329258481102	12.714828987126	12.5006974997047	13.6849411769291	13.3510960730315	13.5092429925787	13.2906900591929	13.6327434069095	14.8202567939764	13.9375200961221	14.271830718563	13.4270809560039	13.6128676006
 299	14.0562900908662	13.2954625700591	12.9618111071063	15.7278882957087	14.3122163719095	13.5155626191142	15.8363083841732	14.7598501501772	12.958050800689	14.3715761936811	13.4908122294882	13.8439024093898	13.473250000315	13.6064506946653	13.759457110748	14.3956648079134	14.8367032876575	14.1476632778543	15.3630221383465	13.8935180607874	13.5458924758858	14.379299058937	13.922946738504	13.766761749626	13.8578751461221	13.2276831453937	13.8643160723425	14.8202567939764	14.2800648041142	13.7252085355315	13.3309702219685	13.7185965619488	13.7740588481496	13.2322583939173	13.150731708937	14.6865149941339	14.6696578351969	13.7388824321457	14.4791105875984	13.5876809087598	14.3715761936811	13.8935180607874	14.256077054941	13.2606459538189	13.4383164312795	13.766761749626	14.9222366319882	14.5373492400787	13.4156412040945	14.1405398335236	14.0114728272638	13.7388824321457	12.3095998389173	13.4270809560039	13.7457931904921	13.5876809087598	13.0004121476575	14.3630712198229	13.54589
 24758858	13.2135143083465	13.6652820252756	13.6985394440945	14.461665747815	13.5458924758858	14.5865498984449	13.4619180021063	14.4532715601181	13.3720444539173	13.6064506946653	13.6195342683661	12.9031826785827	13.8643160723425	14.256077054941	12.9808325439764	14.0634744420276	13.4678086243504
200075_s_at	10.5838835438386	10.4286168278937	11.7278424554331	12.8107307993898	11.3534418904134	10.7731901900197	11.4351933619488	12.1118879156103	11.817718229252	12.4956911816142	11.1251022198622	11.2898969505315	12.0019203476378	12.0590580382677	10.5725980725787	10.2832718956693	11.4361855496063	10.9186614627559	10.584969400315	11.9176271741535	10.5463057758858	10.6583672383465	11.9987132822047	9.40810643271063	11.411056512933	12.8790539202953	11.9237803899213	10.9652801639764	10.4593875593701	11.1605360776772	11.8150195570472	11.147841507815	11.0415358317126	12.1630661588386	11.5943213154921	10.5640033672638	12.1387290674606	11.1258366473425	11.0634504074213	11.963253890374	10.9817248816142	11.6425901668504	11.4841956305118	11.820402543622	11.5666736175394	11.9970661642323	11.9000105873425	10.5129908752756	11.3334360312992	11.8286948114961	11.2924281579331	11.0350776229724	10.1532406706398	10.6020776958071	10.7078591531693	12.1650515017126	10.7304992340945	11.462086478956
7	12.5204155844095	10.8652091381299	12.3180355270079	10.6201637447835	10.9114831325	11.1710104660236	11.0185846837205	11.3543612338976	12.0790998118898	10.0210549404803	11.690437409311	10.7993753526378	10.9180251075984	10.6382697257677	10.6588709197441	11.0336447206693	10.932688474626	11.6048021387402	11.083458026752	10.914092036437	12.2748683169882	11.6495448682284	10.7870419478937	11.2924281579331	11.9014492099606	10.7950667103937	11.1581383456496	10.7810702384449	11.8841502559449	10.8302835877559	10.7702543195276	11.4119434811614	11.479066461437	11.181455737185	11.0924328733268	12.0294270017913	11.6472354020276	10.6869330351968	10.613224262815	10.5901136599213	12.3809011655905	10.2700237005709	10.5594233888976	11.154906253563	10.8646280939961	11.6460306958858	11.416736628996	11.272417737126	10.6491331576772	11.6278286006496	11.6460306958858	10.9803343021654	11.4478951716732	10.9748947817126	10.877413295748	11.952737697126	11.327841577815	11.8040884328937	11.7988178292913	1
 0.4722336720472	9.15746590772836	11.2379623409842	10.413795777559	11.4631007191929	12.6883194462205	12.3877343535039	11.5990692206693	11.4509619205709	11.882819439311	12.6340627261024	12.1705237234646	11.0106182008071	10.8937499720276	11.0042876499016	11.3617728178543	11.3215825632283	11.0701249025787	11.6758775696654	11.3037864524409	12.2059427797244	11.7085671374213	11.3608727637205	11.4732298145473	11.2100465701575	11.2560690761024	12.2117141816929	11.0473114005118	11.3371195465945	11.1039755820276	11.4138851266536	12.183224810748	11.135234217874	11.3126629616142	11.0150075168307	11.5798447401181	11.2244126715157	10.8950234990551	11.9132471363583	12.2041202139961	11.1701902142126	10.954987738248	11.2158458411417	11.5133601189173	11.1678382523031	11.3806462293504	11.3297363441536	10.2069038251181	11.6312048799409	11.302915536378	12.1778371816732	11.4852535420472	11.4904307985236	11.6413865550984	11.147841507815	11.7182591812402	10.9231843023819	11.96022179	11.449961435689	
 11.6600725354527	11.2092307540354	12.2369127376575	11.242255563248	12.290811791752	11.3692059386417	11.2405803029724	11.700102389311	11.681964247815	11.438230180315	11.2100465701575	11.9691480285827	11.3306581425787	10.8798721231299	10.8943829045866	10.9935384627756	11.1541598013386	11.103231049626	11.1084999811417	10.6891731834449	11.1589717569488	11.2647695338189	11.1726432437402	10.9407776164961	11.1782377352165	12.0406741748622	12.2232086440157	11.0961162254134	11.963253890374	10.7828728518701	12.1514054661614	11.8855273183858	11.2210408406496	11.5656457414567	10.9632300789764	10.2367438080905	12.5432923887402	11.9738421259252	11.8081745711221	11.6222117706496	11.3534418904134	11.0516116334252	11.056808167874	11.8463086092126	11.0752450284252	11.1774401331496	12.2727470357677	12.2270581642323	10.8825167727559	11.4550467190354	11.0901231573425	10.8096176621063	10.8884174547244	11.1336246382677	11.4205824434055	10.8077982012205	10.6163875438583	11.4620864789567	12.17240038
 14567	12.3987552673622	12.7332510420866	10.2375468453937	11.3682386850787	10.6280224544685	11.3682386850787	12.0082483844291	11.9176271741535	11.9436241726969	12.3074784410236	11.208352642815	11.6104926146654	11.9832101191142	12.7843706088976	10.9108030333465	12.0003219698622	12.2727470357677	11.3055481695276	11.5174833937795	12.1049099068307	10.8857584050984	11.3306581425787	11.8476668712205	12.566671132441	11.4420900988976	11.6093599585827	11.6472354020276	10.8181269884646	12.0310579715748	12.4496157179921	11.6989728784842	11.2269170525787	11.1573352656693	11.4361855496063	11.3921544440157	11.4312031240551	11.2277992160433	11.272417737126	11.3334360312992	11.056080301063	11.823237477185	11.6245000579724	11.3480026081693	11.4261624489961	11.2639532772441	11.3701353192323	12.0508862956496	10.7864303305905	12.1424721956102	12.2117141816929	12.4663794462205	12.8411185137598	10.4727129997441	10.868404302185	12.1049099068307	12.1907711289764	11.0804155295472	11.8504886366535	11.
 0901231573425	11.8729576910433	11.3215825632283	10.4896187042913	11.6425901668504	11.3037864524409	11.1024588941338	12.0858298392717	11.012815802185	10.975593067559	10.841507563248	11.481076633563	10.6716072855512	11.2976499735236	11.877059054252	11.3252449518504	11.6070382538976
200081_s_at	13.8439024093898	14.3122163719095	14.4372842947441	13.780800593189	13.6006981976772	14.0634744420276	14.5205546335236	14.1405398335236	14.9222366319882	14.0188432212402	14.8966093790551	14.1627936086417	12.958050800689	14.4201586353346	14.7273271306496	15.1809544431693	14.8790908238976	14.7520992754331	14.2243401772244	13.4557328295472	14.0562900908662	14.4865579068898	12.9286250302165	13.9968760324016	14.5621650297638	13.5633030862205	14.7355696104331	13.5692827445866	13.4215239558071	14.4036380999606	13.8511920475	15.0455932869095	13.0278324135236	13.8511920475	13.6592559234449	13.5692827445866	14.9222366319882	14.1782435092126	13.1902642432087	13.6195342683661	15.5577356047835	14.7520992754331	13.7053353744882	14.2639207411614	14.6207442286614	14.9568312899606	13.9673175727362	16.0647398714173	14.3470815694685	15.4569608407874	13.3203607876772	14.6865149941339	12.9695644606102	16.2324767878543	14.0706778816929	14.5785367745472	14.8626280823819	13.9449555286024	
15.0014744021654	13.3877641137402	14.5705396393504	14.256077054941	14.379299058937	13.8225471159843	14.3550964150394	14.209181954626	13.5033203761614	13.1325228388386	13.5876809087598	14.6611670065354	14.6947124373228	15.1363235234449	14.7935730427953	13.9524684716339	14.5116598900197	14.2243401772244	14.5705396393504	14.6448865795669	14.0406609305512	13.9152284563779	14.8876758356102	14.0937549159055	13.2371146454724	14.8202567939764	14.4292680992913	14.4791105875984	12.7812687149016	14.7355696104331	15.3734012932087	14.1703937611417	14.5705396393504	14.0188432212402	14.4119694833858	14.1476632778543	14.1095892767126	15.3734012932087	14.6122694711024	14.8966093790551	15.4793341848622	14.7355696104331	14.7195770121063	12.6595577184252	14.461665747815	15.1275022121653	13.3564372347244	14.3956648079134	15.9821344885433	14.3630712198229	14.495509216063	14.7273271306496	14.271830718563	14.461665747815	14.7520992754331	13.3564372347244	14.8876758356102	15.5343916283268	14.62074422
 86614	14.461665747815	14.8966093790551	13.9524684716339	13.7252085355315	14.8626280823819	14.2800648041142	13.4156412040945	13.8858469094488	13.7874838861417	14.2639207411614	13.5943672875	14.6531716306299	14.5548994608661	14.3038665457874	13.3770089545669	14.7437419048228	14.6039994978346	14.3214552641929	14.8966093790551	14.7767385223819	14.3956648079134	14.495509216063	14.7935730427953	13.0198052736614	14.9479555665945	14.4119694833858	13.2563917025787	15.1005525270669	13.2655915489173	15.3525971608071	15.0729753559252	14.8540251527756	14.2879659462205	13.5814514391536	14.6207442286614	14.6122694711024	14.0937549159055	14.6611670065354	15.2089332444094	14.6207442286614	13.8578751461221	14.5705396393504	14.8540251527756	13.8935180607874	14.4865579068898	14.5289153136417	14.1095892767126	14.7355696104331	13.8298607245276	14.3550964150394	14.3301940275394	14.1329258481102	14.6611670065354	14.5865498984449	14.6207442286614	14.4372842947441	15.284608643878	15.2271506377165	13.
 1683176821457	14.7115973385433	15.0455932869095	12.5881079791732	14.256077054941	14.1476632778543	14.7355696104331	14.9928906469685	13.5458924758858	14.379299058937	13.5033203761614	13.8858469094488	13.7874838861417	15.1098492721653	14.4791105875984	14.8626280823819	14.5373492400787	13.9602431484646	15.1005525270669	13.8511920475	14.5865498984449	15.0546499586417	14.7273271306496	14.2960190427165	14.8876758356102	14.3038665457874	14.2960190427165	14.1856745848622	14.3956648079134	13.150731708937	14.379299058937	13.6918341879527	14.5205546335236	14.4292680992913	13.7053353744882	14.7935730427953	14.6531716306299	14.2960190427165	14.3630712198229	15.3040380310039	14.5116598900197	14.3715761936811	14.6780952962205	14.5116598900197	14.8023490849016	14.6292067804134	15.1098492721653	14.3038665457874	13.6195342683661	14.6039994978346	14.1249366789173	14.5621650297638	14.5705396393504	15.0369680689567	14.3956648079134	13.7252085355315	14.0114728272638	14.7115973385433	14.8110820529
 331	14.0706778816929	14.4532715601181	14.9479555665945	14.5865498984449	14.8110820529331	14.5373492400787	15.1809544431693	14.0333207797244	15.6324720441339	14.5373492400787	13.9302847294488	14.4372842947441	14.2960190427165	14.256077054941	14.6448865795669	14.6292067804134	14.6122694711024	14.0781259613977	14.1782435092126	15.0193036815945	14.9053000413386	14.5205546335236	14.3301940275394	14.6611670065354	15.2454487399016	14.7355696104331	13.7322467693701	15.1363235234449	14.7767385223819	14.8456379198622	14.1782435092126	14.4707593843307	15.1994981197835	14.2400596376378	14.3630712198229	13.4044571458858	14.1405398335236	14.5205546335236	14.5548994608661	14.6292067804134	14.461665747815	15.1363235234449	14.0406609305512	14.8706097999213	15.0286879442716	14.4201586353346	14.9837238808268	13.759457110748	14.8023490849016	14.4119694833858	14.7355696104331	13.8225471159843	13.9892274950197	14.5289153136417	15.2749289013583	14.3122163719095	14.379299058937	14.9053000413386	13.
 4557328295472	14.6292067804134	13.6592559234449	14.1329258481102	14.8202567939764	15.2749289013583	14.4292680992913	14.1476632778543	13.4270809560039	14.7851602135433	14.0781259613977	13.6128676006299	14.6611670065354	14.6780952962205	14.3956648079134	14.2480948897835	13.7526644841339	13.9524684716339
200090_at	11.5645294825591	11.8868521965945	12.354699113878	11.9073122790945	12.0640791120276	12.6542302573228	10.8608049179528	11.8325961443701	12.5432923887402	11.597840398248	12.9771670331693	12.1552328634843	12.2136031726968	11.5164290996457	12.3375947358071	11.6116887725984	12.1650515017126	10.9333776059055	11.9481799487992	11.6197509526772	12.5281553430709	12.2041202139961	11.4282355785236	12.3944302171851	11.0465765597047	12.569485616063	11.9648183861024	12.2566594959055	11.9925968389173	12.1573051177559	11.8659685254331	12.3459768936417	12.5432923887402	12.8576955052362	11.574424761378	12.0065723009055	11.805492872874	11.5831488229134	13.3987737984252	11.4660836099016	11.8533141773031	11.8408549655315	12.6120365169291	12.3031983564567	12.3740483415748	11.5282836118898	12.0098648274409	11.422442768622	10.6699361777559	12.6568497595472	13.2515362987205	12.6256480156496	11.9436241726969	11.8560660942323	11.3480026081693	11.9465110346653	13.4619180021063	11.5699408255118	
11.605853738622	12.2310231554921	11.8490921761417	12.1888570919291	12.1118879156103	11.5613249242716	14.6122694711024	11.4351933619488	11.595517034252	12.827581601063	11.4530139718701	11.9132471363583	12.1851354305315	11.7464659077756	12.1333543519685	12.2077602390945	11.9722403106496	11.936177743189	11.987972710748	11.6915416387402	11.5733134530512	13.0436719166339	12.4520058341339	11.4721432739173	12.6797958064567	11.2379623409842	11.3739605079921	11.9237803899213	11.8027993447638	10.7583842561614	11.7391593740945	11.7135502959252	11.96022179	11.5580475253149	10.6222949917323	11.712346620689	11.8644980804724	11.4186889365354	11.8742687951181	12.0406741748622	12.6456083187598	12.4956911816142	12.0672648273622	11.6600725354527	11.4926005474606	11.8163633369685	11.4035283446063	11.7452631201181	12.4712055133465	11.7241265312795	11.8941666100787	11.6566622158858	11.6735196509252	12.0943855126969	11.411056512933	11.632372721063	11.4590617780512	12.4688890690354	11.6210511766929	
 11.6255898974016	11.7171453530906	11.0968630965158	12.0050574846063	11.5482565395276	11.4915171546457	11.1922431233858	11.5112086183661	11.5419312746063	11.6222117706496	12.4009704113976	11.4732298145473	11.6531487051378	11.8703886839567	11.2924281579331	10.8396960801378	12.2290260792913	12.8041821824016	11.3749351602165	10.9002723057677	12.3354290594685	10.4013796220079	11.7529658615354	10.6999198008465	11.9617380908071	12.505503755059	11.8504886366535	12.2807688065157	11.2473746431496	12.0440384480709	11.4883838842323	11.7464659077756	11.2405803029724	12.3504117670276	12.3855361810236	12.0457498687008	12.6771976710039	11.0545212365157	11.7171453530906	12.1424721956102	10.7798152669685	11.8108215423622	12.0019203476378	11.7025426433465	11.9910673187008	11.8659685254331	11.9707476036417	12.1796504518307	10.6513425025	12.0875482779724	11.5787762573228	11.574424761378	11.5451012265551	12.1333543519685	10.9049574415354	12.416695628248	12.4009704113976	11.6685112611417	11.280160
 7671063	12.2586435792717	12.0278494017716	11.6346242018898	12.0294270017913	12.2529053528347	11.7278424554331	10.954987738248	11.1422530951968	10.6426195113977	10.7147993024409	11.4852535420472	10.3329914004134	10.9374437958662	11.2985060435433	11.7593390152953	12.3031983564567	11.9497733729921	12.0672648273622	11.4148569804331	10.8754859485827	12.2789211835433	12.4331585940551	11.7947121097047	11.9910673187008	11.685527577559	11.6222117706496	11.6807567300591	11.8574991898031	11.5502967308661	12.4663794462205	11.5293302375	12.5355002957677	11.8971518310039	11.9407281436024	12.1687750195866	12.4981420001575	12.0358893562992	10.9803343021654	12.8009348348031	11.5409579183661	12.101453591378	11.6892901076772	11.8941666100787	12.0229020531102	11.9192458611811	11.9586881257677	10.9673569382087	12.2469470896653	12.9180017655512	13.4908122294882	11.9192458611811	12.1944267157283	11.5546338680512	11.8927945104724	13.2135143083465	11.8108215423622	11.6531487051378	12.3310498533071	1
 2.2971043859842	11.6660853581693	12.0343864161614	12.3397919119095	12.6625118943898	12.4782974190158	11.7428402046457	11.8659685254331	11.9738421259252	12.2469470896653	11.6289413410827	11.6300831426575	12.0893452203937	12.0115399848032	11.2006728769488	10.9625188542913	12.6340627261024	11.9497733729921	11.4863195340157	12.0179701790748	11.9815736844685	12.2888205855906	11.8884171712205	10.5761113648229	11.8381675011417	11.8312725382874	11.7415775355512	12.5006974997047	11.7074169387008	12.2117141816929	11.7656774606496	12.0179701790748	11.9176271741535	11.5831488229134	11.805492872874	12.6968993655315	12.1611227511024	10.4299626715748	12.7812687149016	12.0163454937992	10.6948005511024	12.4354904530709	12.0457498687008	12.3224373785236	11.7037133097244	11.9738421259252	11.5261606170276	10.8570589990945	11.5164290996457	12.3116465748032	12.1963326637599	11.6892901076772	11.4243028812992	11.4965085325787	12.2529053528347	12.2409318502756	12.6771976710039	10.8627975029921	11.90
 5832181811	12.2865910183268	12.0526615939961	11.96022179	14.1782435092126	12.3589982533662	11.4489223227165	12.0082483844291	12.2329595584055	11.8218366680315	13.3667429903937	12.2989836979134	12.4663794462205	10.9231843023819	11.4863195340157	11.9377531409055	11.5272036301772	11.0372415941732
200093_s_at	12.2748683169882	11.963253890374	11.7619227559843	12.2369127376575	11.6289413410827	11.6964871769685	10.7101174690354	11.7440568832677	11.0063464754527	13.1636280983268	11.6391109141535	10.1697669604921	12.8646075437402	10.7073009145079	10.9680288472441	12.1031925737205	11.9465110346653	12.0575529188583	10.8708801587598	11.7947121097047	11.6210511766929	11.595517034252	11.5123059777953	11.8703886839567	12.3898266090157	12.049163137874	11.5048514232874	13.2322583939173	13.1726154632284	11.7812812985236	12.2409318502756	10.0757935513957	11.481076633563	11.7593390152953	10.9831272583071	12.6426935404921	12.9808325439764	11.4620864789567	11.7452631201181	12.4308397192716	12.4095902530906	11.8985834931693	11.5853148209646	12.0179701790748	11.3988742737401	11.0619773449606	12.54064388	11.7182591812402	11.952737697126	12.5030898958071	11.3902791642323	11.8490921761417	11.2141824766535	11.0759767355512	11.2491288935433	11.3408267552559	12.0457498687008	11.2149739279724	12
.090979170315	12.9323915325	11.4841956305118	12.5485874613386	11.685527577559	11.3215825632283	11.4873486739567	11.8927945104724	11.5409579183661	10.8721929929528	12.3116465748032	11.1981941862795	12.7303427025	11.952737697126	11.6697384602953	11.6637915832283	12.047594326752	11.7342352949213	12.7653164576772	12.2509099826181	12.3987552673622	11.9691480285827	11.8339210023819	12.3481811607087	11.9237803899213	12.7653164576772	10.7708440557677	11.5921295534843	13.0436719166339	11.777425091063	11.778669446811	11.0135869748425	12.1155278442913	11.0537511493504	11.6391109141535	11.5419312746063	11.1312587736614	11.4996591466339	12.3764432053543	11.9586881257677	11.5766263092126	12.0423228886811	11.9571686947638	12.149660743878	11.8941666100787	13.3309702219685	12.4496157179921	11.551387239941	12.6911861360039	12.1514054661614	11.6368904680118	12.5960664795472	12.2489701167717	11.7097327419488	12.6370893987992	11.0192556577165	12.6940189141732	11.9511992554134	12.1333543519685	11.
 5645294825591	12.1083084168504	11.820402543622	12.101453591378	11.789188159311	11.3380613512992	11.9252667269291	11.399795424311	12.6231686994882	11.4302296101968	10.6480753281693	10.9515670413189	11.6673107647835	11.3710468872244	11.7049151540551	11.0113280986811	12.3740483415748	10.8982826838779	11.5733134530512	11.6952838499016	11.0228792903346	11.2932486646654	12.1573051177559	11.0321893590748	12.3116465748032	11.7947121097047	10.5660238990354	11.3011161968701	11.7988178292913	11.5345598474409	11.9014492099606	10.7124938592126	11.8812953865158	11.7682747593504	11.8490921761417	12.3010871854921	12.1333543519685	12.183224810748	11.9029456299016	11.2456617499213	11.7735365259842	11.7440568832677	11.4751790956496	11.6139720610039	11.5164290996457	12.282759266063	11.5798447401181	12.5155255645472	12.1351480659843	11.5017718664961	11.9863165897047	11.0545212365157	11.6425901668504	11.584250401437	11.0789764241732	11.7619227559843	12.6797958064567	12.290811791752	12.32463627490
 16	12.2232086440157	12.2021784552362	11.8068448915945	11.1430276324606	11.0604908301575	11.9955692863386	10.5911282544488	12.6231686994882	11.9662913381693	11.4732298145473	12.0526615939961	11.7440568832677	12.1261867433858	11.6048021387402	12.1650515017126	11.3498206768504	11.0663699636614	11.5557623966732	12.5078877440945	11.093170014626	11.7947121097047	12.8961838936811	12.0423228886811	11.7085671374213	12.290811791752	11.6758775696654	11.338968511378	11.8027993447638	11.0908967032284	10.7413544706299	11.9754093055315	12.8646075437402	11.6245000579724	11.5293302375	12.2888205855906	11.510193457874	12.3137777139764	12.101453591378	11.5293302375	12.2688303803347	10.4608491579527	11.6002641882284	11.9785322319685	11.2673232159646	11.5429840510433	12.3481811607087	10.3295547849803	11.9436241726969	12.4143858343701	11.8300392387008	11.6048021387402	12.0842453121063	11.6093599585827	10.9707449805118	12.4956911816142	11.3224829921457	12.4263056679528	12.4591300295276	10.75482714
 77559	11.9940543830906	12.183224810748	11.3398582641142	12.1552328634843	11.4761141306299	12.3074784410236	9.87062943387795	11.3287838692323	11.2430969120866	11.0619773449606	10.540223992185	12.0327563124606	11.6892901076772	10.4077437374803	12.021272763248	11.2108735673819	11.0287306388976	11.8956628717913	12.0003219698622	11.7342352949213	12.1404521883268	12.505503755059	11.6625877296457	11.5240805807874	12.1591251137598	11.9298181617323	11.863031197185	11.7171453530906	10.7595937792913	11.9571686947638	11.6048021387402	12.4663794462205	10.9395032180315	11.1798014241535	11.2932486646654	11.6625877296457	12.8613311691142	12.049163137874	11.2742078612402	11.785280833563	12.0406741748622	10.7889599861024	12.5255429930709	11.8913450300197	10.81872408	11.6519288003346	11.8547171016339	11.4478951716732	11.1162041722047	11.9377531409055	12.0163454937992	11.5261606170276	11.5409579183661	11.1734408155512	10.3398517056496	10.2603997298622	11.3234154597835	11.0954172079331	12.149660
 743878	11.1766171484646	11.5303421206693	11.7632026574016	11.481076633563	11.093170014626	12.1907711289764	12.0098648274409	12.3290228882283	12.0440384480709	11.1446259527165	10.587992249311	12.2310231554921	12.4119581228937	11.5429840510433	12.1742265208661	12.6740309650394
200596_s_at	10.9456005823032	9.43427771761023	10.2733725777953	10.0915010204705	10.4926167648622	10.9231843023819	10.1985032322835	10.8409085356299	11.7367109849606	11.0473114005118	10.6953330336614	10.5655132326575	10.9272329275787	10.5426714622047	9.55845299642126	9.27813689459843	10.7696626011811	12.2807688065157	10.718899570059	9.78347020222443	10.0561430993209	9.41808883277757	10.3394220299803	9.75185443526575	10.9108030333465	9.94450742041339	10.9584631572835	10.522301168189	10.3665347780315	9.9519446501437	10.8621233415157	10.2591302749409	10.0199656967421	10.3926496844291	10.2101597275984	10.6053134327953	10.6529766711417	10.8621233415157	11.2244126715157	11.7933657655315	10.4993373073425	10.8646280939961	9.81514289299015	10.6970557093898	9.71737666794488	11.1847574549606	10.0376911652146	10.2619708519685	10.2230050459449	10.131761530752	10.5179394984055	9.51583786628346	10.954987738248	11.5568266169882	9.40265701404527	9.68594972233071	11.1694451898622	10.66328376043
31	10.7454680667716	10.5543989188386	10.342505097815	10.1204973243622	10.3634863476378	10.088590020689	10.1578507510335	10.9374437958662	10.4560826076969	10.0571982439626	10.8871095853346	10.4207545392913	10.5106049177953	11.7515667012599	9.68594972233071	9.3178790713248	10.4675548965945	10.6269798951575	10.6398660190748	10.2423707639173	10.801274637185	10.3459560186221	11.0049496760433	9.72004648143504	9.9087002347303	9.93780365631299	11.0627440315748	8.20889092443504	10.210958293937	10.2852647714173	10.7402422031102	8.52069630870473	10.0889293240413	9.57290443886416	9.88864845511614	9.28036349115945	8.92642077923818	10.001790787	10.3471895524213	10.2816280119882	10.503324876437	10.2488451806496	10.1521162683228	8.92291316757284	10.0656141277736	10.2820348724213	9.79952626661418	9.42227633832677	10.4225758640945	9.10996001149409	9.6456633670866	10.1977246647244	9.89652277153544	9.823838231437	10.0761674905748	8.58157133290748	9.60464400275393	10.5213462472047	9.6790649013700
 8	10.120107138376	9.67672714425985	9.56483163888189	9.7912166530689	10.5706282203346	8.54207919448425	8.81121390439764	8.69861342991731	8.95788551343308	9.38007707624803	8.97656790409449	10.3113387564567	9.64304836920472	10.6295430005905	9.88411660606496	9.53927650245079	10.7583842561614	11.0192556577165	10.3303907678543	10.0561430993209	9.13584764091929	10.1434009225177	10.7269649088189	9.96113222424999	10.0769105237638	9.60125432187403	8.30141529067913	10.0028748969567	10.2664329710236	10.8678187594095	10.7147993024409	8.91284025241732	10.3411781719488	9.80480867563189	10.7768386122441	9.93483625465355	9.36880527669882	11.2827778437598	9.91732053790945	8.35690753880512	10.4318854080118	10.9401050019882	10.2253641656496	10.2960871890354	9.13415676490945	9.68338757642519	10.7737497075787	9.51558622144488	9.66676014315749	9.02284212565748	9.0882556062441	9.74581366237205	9.68017488390157	10.5344188426181	9.40810643271063	8.83939146293701	11.0287306388976	9.47792079772047	9.47
 105252684843	6.57389808099802	11.1573352656693	9.41044754811811	10.1790114688386	8.10773313621063	9.58958408637599	9.812985918437	9.93647982084447	10.376806543937	10.1471928767047	9.10636739981299	10.7834420286614	10.1434009225177	9.13629455671851	10.5895488302953	9.12929510786614	9.59654471646851	10.7607977558071	9.39543290277757	6.76691195248425	11.1670032166338	10.261558232126	9.52244896548622	9.96864236336418	10.821790457815	8.90364576892126	6.72326984702756	9.56819396406889	9.06474562173032	9.86065302978149	9.17767999547638	10.3372550531693	9.84278650307676	9.09083804618701	10.047617737813	9.42931206657481	8.62357536339764	9.42562676510235	10.522301168189	8.75563446080906	9.14530697446259	10.0415458466319	10.1275968310335	9.16266311852756	8.36139235055315	9.86223308384645	7.17402682962402	8.86341387327952	8.96276148713387	10.0479771639547	10.4945123412599	9.30680140754725	9.98530984188189	8.8802772052933	9.43921794942716	9.56290181872441	8.76036059711023	10.046519542921
 3	6.60805422314174	8.90825462336023	10.297355745689	9.38361690841338	10.4193677072244	9.19942001312796	9.7323318994311	9.39417414537401	8.28741921392126	9.48115930496653	7.34027234084253	9.01648097930512	9.5970474697677	9.18637026397638	9.27333448738582	9.41861334101575	10.047617737813	8.62539171761418	9.53983252609449	9.90075892278938	9.77273054557087	9.63084544306694	8.67803226970275	9.76544804713189	8.90456468430512	9.24274298256496	9.01648097930512	9.70737636362402	9.19458198742915	10.3489231376575	8.42514580047047	10.5353891815157	10.0345180270433	9.20470879447048	8.86385410347047	9.41835267158661	10.1260456393366	8.59657598637205	9.82072727457678	9.73051077453347	9.89848699744095	9.68594972233071	8.38492800369882	8.40248138187008	9.44843244668899	9.20084397862401	9.37879743416732	7.55180033243307	9.63909322785237	7.85178038349213	9.27285638949212	8.82292770264764	8.05980000581692	9.84468769587401	9.53026609394291	8.47694526089566	9.00946657199017	9.14886509357087	9.650
 52169141141	9.08893455233464	9.32165238211811	9.40188936952362	9.93016555764567	9.363941905813	8.93037383725984	9.94279458917323	10.1793812135433	9.62519018188583	8.48118320348818	6.31876459415748	9.99802698749409	10.8943829045866	9.89848699744095	10.7419288625787	9.73051077453347	10.3603843413583
200598_s_at	11.6735196509252	10.7407921886614	11.4996591466339	11.4331552402362	11.5461579619488	12.1387290674606	12.714828987126	12.4032229696654	12.3631894068898	12.0808276495275	11.952737697126	12.4543943289961	12.566671132441	12.6456083187598	11.9940543830906	11.4751790956496	11.8798864033071	10.8582925798228	11.032861988563	11.2613560859646	11.1274171996653	11.0796498359055	11.9481799487992	11.1454147430905	11.2456617499213	11.8812953865158	11.3243152253937	11.7696327054331	11.7440568832677	11.2836438843307	11.7205799869685	12.3944302171851	12.290811791752	11.2074823212992	11.7644775725984	12.0115399848032	11.7266747252756	11.2950557909055	10.8084127127362	12.4470854759252	12.3676271948819	11.4243028812992	12.1083084168504	11.0968630965158	12.4496157179921	12.4757423630709	12.4858401327953	10.8372371811614	11.2881086288386	11.8971518310039	13.5334666483071	11.6197509526772	10.7968946755905	10.9998758755512	11.0258468949213	11.8135709413583	12.3459768936417	12.11906765100
39	11.4007903752756	11.6312048799409	12.682554660689	12.2117141816929	10.9928563079724	12.0961437245276	12.2627208220276	11.0612307584055	10.8798721231299	10.5650358964567	11.2125377983268	12.2668866199803	11.2252370751968	12.7589378554724	11.2750312156496	11.792025836063	11.3645366494094	11.6312048799409	11.9955692863386	11.1823097497835	12.9286250302165	13.0729300408465	11.7147542859252	11.4302296101968	11.6391109141535	12.113679471437	11.8081745711221	12.1065889725	11.6613069017126	9.98666154134449	12.7940980347244	11.443897463878	11.8560660942323	11.681964247815	11.6104926146654	11.4447833629724	12.4470854759252	12.0179701790748	11.3153913740748	11.9722403106496	11.9558895165748	11.3921544440157	12.0358893562992	13.3987737984252	11.2801607671063	11.3470904170276	11.0670980080709	12.0406741748622	11.712346620689	10.8891237302953	10.8780431963386	12.0726085584055	11.5898625511811	11.4681291065354	11.2125377983268	12.7086605659252	10.5308871425787	11.6722213860236	11.6093599
 585827	11.8898000044094	10.6475107614567	10.8646280939961	11.6197509526772	11.5557623966732	10.839072226122	11.156541425374	11.721844039685	12.9359621794685	10.5771797975394	11.9073122790945	10.2314721112795	11.8286948114961	11.1930989014764	11.2371433486614	10.810196076063	11.0583385035433	12.6282942024803	11.1629101897441	10.6842169392323	10.7194595840551	11.4017616264961	11.8367639816535	10.5268075725787	11.4721432739173	10.4955157537598	10.5076523072638	10.9186614627559	12.9217363962008	12.1796504518307	11.1905518026968	11.6543575030315	13.1325228388386	10.8754859485827	12.5281553430709	11.8519193569094	12.3354290594685	12.2727470357677	10.9803343021654	10.7050369521457	11.7464659077756	12.4956911816142	12.3610932568504	12.7086605659252	10.6798251261024	12.2175787083464	12.6040406743898	11.1092776897244	11.4054268456496	11.1422530951968	12.416695628248	12.2546885002756	10.826036459626	12.2077602390945	12.0262140034252	11.4128791048031	11.6346242018898	11.4986145729527	11
 .5776664887402	10.304229960315	11.8689149185039	11.5863935650787	11.987972710748	12.0526615939961	11.3543612338976	11.382639289252	12.6568497595472	12.2748683169882	12.9545899484055	11.2192112824606	12.2865910183268	12.9106383178346	11.1847574549606	12.3203105077165	10.6507775973425	12.8924938195669	12.5329554952362	10.752449510315	12.1208208574016	12.2136031726968	12.0825510415157	12.5614144863976	11.0663699636614	12.0575529188583	10.4570521571457	11.4610968907874	10.4337515274606	10.877413295748	11.3654675661417	11.3853975754331	11.437197964252	10.7817099546851	10.9962709877559	10.9029483095669	12.0624541485236	12.0790998118898	11.5910234834252	11.5591093784843	10.4412517225197	10.4463308349606	11.3701353192323	10.6211839911614	11.0924328733268	9.9381168132559	11.0049496760433	11.0228792903346	10.7385250032677	11.1470876130905	11.1115492656693	11.1881182736811	12.1190676510039	12.1404521883268	11.817718229252	10.5308871425787	11.8367639816535	11.5798447401181	11.3489145377
 362	10.8476666746851	10.4955157537598	11.1798014241535	11.0530569810433	11.6722213860236	10.2407179549606	11.2881086288386	11.4530139718701	11.1493764116142	11.0099023719488	10.6398660190748	11.2827778437598	12.3786852873425	11.877059054252	11.617490762815	11.395873291811	12.1424721956102	12.2409318502756	11.2319060300591	11.4915171546457	11.617490762815	10.8065301476378	11.8729576910433	11.8519193569094	12.5881079791732	11.3949888855118	10.6732584077362	11.0583385035433	12.0003219698622	11.0185846837205	10.0324087738701	11.042933999685	10.7870419478937	11.0386896052165	12.047594326752	12.0131406767717	11.0266241248622	11.7303881501378	11.4721432739173	11.4420900988976	11.2924281579331	11.8971518310039	11.2328180683071	10.4538303773819	11.6278286006496	10.8372371811614	11.5208999175394	11.7355119406102	11.0113280986811	11.2413776837205	11.2759143166535	10.0981754536024	11.2336879483858	11.4489223227165	10.7512408843307	11.3470904170276	10.5013116348228	11.1517988133071	11.86
 74603915945	10.3211912500197	10.9049574415354	10.4717286760827	12.2989836979134	11.9465110346653	10.8278591472835	10.6594246971063	12.5204155844095	11.6093599585827	10.815068780059	10.0161036595158	10.9002723057677	13.1281567669095	10.9844845960039	13.1683176821457	12.049163137874	11.5687660966929
200600_at	9.60779209358466	9.99868703242324	10.9625188542913	11.2397588185433	11.0250859737008	11.1327918457874	12.2429500081496	8.63501252456693	10.9272329275787	9.50240199146259	10.548325902126	11.6255898974016	7.91539195541535	11.6941002176968	9.76247325865551	11.4429517858661	11.9221828476575	11.1774401331496	10.232290193248	10.9279063469291	11.0819207587598	10.7194595840551	11.3480026081693	9.90409218421851	9.14671278090158	9.03333635025787	9.3060612821496	10.4313893723031	9.31533830357284	9.76818853902165	9.22338418239764	9.66734929825	10.4156303786811	9.68222352116339	10.7136843275591	10.3264722361811	9.21387294703348	9.89947877560433	9.70708430173622	9.73896671410827	10.9536167452165	11.4600917103937	9.86477444734055	10.1434009225177	11.5133601189173	11.8729576910433	9.60919617300198	10.1910274293898	9.95532240650787	10.4774806136417	11.2656400732087	8.98125912962599	11.0221462866142	11.042933999685	10.2725162931102	11.3571955319488	9.44285687477361	11.3978660334252	1
0.5106049177953	9.52543960802362	11.4915171546457	9.15102958030315	9.28805335954725	10.4538303773819	10.8036216902756	9.8341313922244	10.0754254679449	9.08242293588189	10.6116665236221	11.0379546662205	10.4458545341535	9.30854632631299	9.79405777079528	11.3710468872244	10.1215685311161	11.5677023376772	9.7147866999882	9.57682283031889	9.34089636126576	12.1458870995669	9.84903648185826	9.45741051468308	11.0199990443504	9.02633527688188	9.87480795898425	11.9970661642323	9.77699041524803	10.1898489082874	11.2793106950787	10.9456005823032	10.1801977801181	9.58565374417715	10.0090673838957	10.3489231376575	12.1316244728937	12.1944267157283	9.47525110959252	11.5293302375	11.1678382523031	11.181455737185	8.66047993638582	9.83194421499213	9.20688634872047	10.0363038925492	9.28780071965551	9.16752440760236	10.4439767119685	9.78129470495866	10.3118033620473	9.90109697668307	10.6792690798425	9.1718195060256	9.72991112576574	11.1320074138386	8.94325020299804	11.3252449518504	11.364536649
 4094	11.0394192852362	8.93845310775984	8.43372025437402	8.86476356898426	10.0140006213406	12.1814616120472	9.96147989955905	10.7828728518701	10.2636128395669	11.5720870007677	11.8689149185039	10.0348729555157	10.0504288069469	11.4904307985236	9.5194214916752	9.68137217354921	11.0939248708858	9.80011978986023	9.91795822794095	9.13099649069292	11.3197385308071	9.55791467910039	8.45524904457874	8.71310071921457	9.58040019884843	10.9420641064567	12.1851354305315	10.5787446942126	8.58338985016141	10.1048103868425	9.62687881575788	10.6891731834449	11.1054823027953	9.41835267158661	11.0214020973622	11.5591093784843	10.6111216116535	9.35554914451969	12.2450413580709	9.83768419246259	9.81949920746261	10.5685893796063	11.551387239941	10.2779091447638	10.5115621102953	11.1589717569488	9.93714402722441	11.1470876130905	9.70858109273229	10.3687685355906	9.49134310092127	11.5419312746063	9.91268596937007	10.9844845960039	9.59379080145473	11.2066399394095	11.5602082804921	11.9815736844685	
 11.1486020432677	12.0003219698622	9.23205942264961	11.2371433486614	10.022842935441	11.1304907779921	10.4004492216339	9.65588738729921	10.6643717702756	9.20638196746851	9.57153741800394	9.85219103634646	10.0000511251614	11.6070382538976	10.2165626555906	11.481076633563	11.7147542859252	11.5471804452953	9.57346766056692	10.4013796220079	11.5451012265551	10.3745035557283	10.9245741322638	10.2774889007087	11.3872669375197	9.43272281439764	10.834763277874	11.6368904680118	10.2488451806496	11.8394992527362	12.512815545689	9.94147362756694	11.4322023760827	9.34616826479134	10.9921326937992	9.67732075467716	11.0744573475394	9.83639082694685	9.0744083157185	11.0321893590748	8.47694526089566	10.3572811294488	10.9879223762205	10.3763107899016	10.6551502880709	10.1219245162323	10.7310594834055	11.6771233304134	11.1653743531299	11.963253890374	10.9023128187008	12.5355002957677	11.251716711437	9.37647388273426	11.4780084008661	11.7579551612598	11.5028039204724	9.30254559157678	10.6931444
 551181	9.68165334613386	10.5543989188386	10.5344188426181	12.3158681170669	10.9414054558661	12.0019203476378	8.92990961944094	10.2331425394094	11.7194025712205	10.6089631476378	11.6915416387402	9.27086636233662	10.7938125275	11.4721432739173	11.9894687991142	10.1365775223366	11.3617728178543	11.4148569804331	12.0262140034252	9.34568179778936	8.54675479288188	9.05459525662402	9.91965172787008	7.89913167791929	10.2056615054724	10.562030747874	10.396318313937	10.9865221203543	9.36519226350787	11.3580412769488	10.6880839648819	10.841507563248	8.79353218661613	11.8798864033071	11.8381675011417	9.45220167795473	9.53465181039173	8.25081834949016	12.0961437245276	10.9865221203543	9.93346481768701	12.113679471437	11.2345654131693	12.1316244728937	9.89747293244685	11.8325961443701	12.5933433134252	9.92980685973425	11.164578096752	10.8708801587598	11.8941666100787	10.8570589990945	12.2509099826181	8.63231856637007	10.7975046637795	11.3108606527953	10.6551502880709	10.4519206022835	9.44
 233282052166	11.2133757960039	9.98359622150395	10.9741953922638	10.1813634173032	10.6053134327953	11.7709110401181	11.2863138238189	11.327001413563	11.0422061602756	11.304674954311	10.3821796433858	9.78222859897047	10.0718278223484	9.92682667487401	11.785280833563	8.78381910392126	9.92518009437598
200601_at	11.0350776229724	11.7866269666142	13.7119990247047	12.4688890690354	11.777425091063	12.6456083187598	13.0081445160433	11.2639532772441	11.7194025712205	11.2244126715157	12.5379607473228	13.3355329125984	11.9014492099606	12.0543283624409	11.755474946437	13.060218122185	12.9432971458071	11.3853975754331	11.7342352949213	12.8717509399606	12.264893754567	12.9217363962008	12.7332510420866	11.7013285553937	11.395873291811	11.2845016218307	11.7606515610236	11.5931922790945	11.5112086183661	11.7085671374213	11.438230180315	11.9497733729921	11.1375431565551	11.820402543622	11.7656774606496	10.9381282913779	11.3144855831693	12.1333543519685	12.1927278597835	11.6697384602953	12.7117435837795	12.3137777139764	11.5502967308661	11.7489319590157	12.7781529237992	13.5033203761614	11.3426213112795	12.505503755059	12.2175787083464	12.290811791752	12.9068557864961	12.3504117670276	12.3921704021063	12.5432923887402	12.1591251137598	11.9910673187008	12.834310138189	11.6185857324213	12.1
155278442913	11.7632026574016	12.5102917870866	11.0287306388976	11.7428402046457	11.5874989477953	11.8150195570472	12.7332510420866	11.3710468872244	11.4640772232283	12.8961838936811	12.5030898958071	11.9481799487992	11.5240805807874	11.7171453530906	11.2014551655709	11.5293302375	11.8490921761417	11.9910673187008	11.4660836099016	11.2040993205906	12.6012386626772	12.2450413580709	11.0400845786811	12.0758864446654	11.1145967166339	11.0178604444882	12.5329554952362	10.3139493487992	11.198983991437	10.4698662210039	10.7101174690354	11.7656774606496	11.2898969505315	11.012042604626	11.1653743531299	11.7391593740945	10.9367711812795	11.3872669375197	10.5028311255512	11.6531487051378	12.149660743878	11.1186169946457	10.7756114076575	11.8913450300197	11.2881086288386	10.4675548965945	11.1922431233858	12.4806752162008	11.2363072287205	11.551387239941	11.2622386462795	12.1611227511024	11.1343690834449	10.7578122220669	12.3331605646457	11.5293302375	11.5090674141339	9.26600960376969	1
 1.6531487051378	11.7049151540551	11.5153966243307	11.5261606170276	11.8504886366535	10.1628875845	11.2534755915945	11.2560690761024	10.7477879648425	11.2776457094291	11.2682168869882	11.8381675011417	10.8652091381299	11.242255563248	12.9808325439764	10.8169319230512	11.3435484194095	11.1289846610433	11.302915536378	11.3988742737401	10.6269798951575	11.2665260647835	10.8950234990551	11.5197489562992	11.2006728769488	11.3398582641142	10.3972437395079	11.7735365259842	10.5472744774803	10.9101189192126	10.5916411930315	12.074180068248	10.0161036595158	10.5685893796063	10.5650358964567	12.124416423622	11.8325961443701	9.9549807450748	10.7396605030315	11.0649010686614	10.6217519592126	10.416565176752	10.3683364128937	10.5549180382284	11.1169939615354	10.5422050579134	10.8891237302953	11.4732298145473	11.2066399394095	10.7089841037599	10.8526766828346	11.5197489562992	11.8463086092126	10.3626284066929	11.1258366473425	10.3211912500197	9.65052169141141	11.2006728769488	11.2656400732
 087	9.49672132659843	10.4896187042913	10.6042533609252	12.3246362749016	10.3858107053937	11.0649010686614	10.3135181590945	10.4712831250787	10.4877041250394	10.0765156635138	11.4590617780512	10.2480571608268	10.6891731834449	10.2451585491929	9.56903269738189	10.4449195550394	10.893102321752	10.2513545370866	10.748370209626	13.1027400727165	10.4765091760236	11.103231049626	10.3177863945276	10.6153580876575	10.4351463703346	11.3297363441536	10.4430544128543	10.8457915540354	10.1242182261732	14.7683016145472	10.8138248609252	10.3821796433858	10.396318313937	11.3692059386417	10.3463550031102	9.17017645124606	10.4124533772638	11.0258468949213	10.2484458425197	10.7975046637795	11.8259553738976	11.1541598013386	11.9298181617323	12.0508862956496	10.3446834254528	11.2295147848819	10.631194507874	10.6704704498228	9.70155336966732	10.0561430993209	10.6815698802756	10.5218072643307	10.5787446942126	12.437637962815	11.3380613512992	10.8943829045866	10.1502192368976	10.6058451236024	10.57
 25980725787	10.485742820689	11.251716711437	14.0262508662795	11.0879852182677	13.060218122185	11.8841502559449	10.5313856134055	12.2021784552362	11.4560481361417	10.6111216116535	11.712346620689	10.7200641489764	11.1525839335433	11.584250401437	10.8844919530315	10.6073880316142	10.9796232691536	11.3627084348425	9.65052169141141	9.59295860750985	11.3170844780315	10.7993753526378	10.6143178022835	12.6940189141732	10.4684546832284	11.0946757772441	12.1316244728937	10.309270664685	11.820402543622	10.9748947817126	11.3844617684055	10.6518981657874	10.9844845960039	11.154906253563	10.7822832481496	10.6491331576772	10.7768386122441	10.380350685748	11.5282836118898	11.3206590055512	10.916687767874	13.1902642432087	9.66883522336811	10.8582925798228	11.6335073564764	13.7388824321457	10.540223992185	11.7502801596654	11.0583385035433	10.6551502880709	11.2767735525787	10.8627975029921	11.0113280986811	10.5549180382284	11.6807567300591	11.2184186682677	11.4863195340157	11.251716711437	9.8
 6446442578543	12.4688890690354	10.2940413734843	13.8439024093898	11.4119434811614	12.9144355572835	10.6535396134646	11.0553200196063	12.2727470357677	10.8735010523819	10.8911448502756	10.3273504627559	10.8780431963386	10.6264419152756	12.039051086752	10.5387002378346	10.4018422073228
200602_at	10.7217508050394	11.1000841158071	9.91898428640748	10.7914171156496	10.7396605030315	11.3435484194095	11.3037864524409	8.98103230107085	10.0941408712736	9.42695370935237	10.1159466094508	10.5855073294882	9.66274758455511	11.2715534876181	11.4282355785236	9.87094299427165	10.9448872980709	11.2465542996457	11.0789764241732	10.8290795259449	11.2665260647835	9.75058061280119	10.5558860075591	11.1831065372047	10.7044716571063	8.8012758181811	10.5120328882087	9.55791467910039	10.1426647198445	10.6754257508071	9.7524414775197	10.1701512997441	9.47051807304528	8.9567304214311	9.42931206657481	10.8107939219685	9.15150570021653	9.57290443886416	10.5615402170079	10.1340213264272	9.49672132659843	10.2611657118701	10.0714681378228	10.5916411930315	9.83705068295079	10.8658904600984	10.1540186787677	9.8176705671437	9.67732075467716	9.39467298068109	11.1905518026968	9.87094299427165	9.13415676490945	10.7673059003346	9.91501493246062	9.7246218488563	10.4637391515354	9.9645770782441	
10.3731346382087	10.9448872980709	11.5123059777953	11.3162363241732	11.6082000813976	10.0097973288189	10.6743636121063	10.0146836561319	9.97260784411811	9.73806256650787	10.1521162683228	10.367867193622	11.2932486646654	11.4083254989173	10.1851449638189	10.2000944416732	10.8805215435433	10.0253123166654	10.397693633563	11.5144152599016	9.00395967416929	8.98634707684449	10.544728243937	9.61251442216141	10.4974041995866	10.2804079072047	8.66993289219488	11.4691101971063	9.2071353586496	10.3713984746654	11.1243082422244	10.2725162931102	10.4660994445472	10.8254043203937	10.7938125275	11.9481799487992	11.9910673187008	10.5895488302953	11.1947987449213	11.0436647025197	10.7033917195866	10.2379274226772	10.170544153248	10.105511405872	10.7749314024803	10.7792229037402	8.52248207429724	10.8169319230512	11.5887034435827	7.75765341777362	10.0077013634587	9.67819724604133	11.000612901378	11.171803153189	10.6222949917323	9.82975620058072	11.2379623409842	10.5947383383268	11.615138839606
 3	12.405304009626	10.3603843413583	12.4470854759252	11.7049151540551	10.6981607658268	10.0007569073898	7.42561014587204	10.5640033672638	10.263212830315	9.1457926893622	11.1210233708268	7.82187535082086	11.7391593740945	9.86350177947245	8.53685451470867	10.3520014100984	10.1354993734843	10.1902571510236	10.1582451640925	10.2517598298031	9.26916290390748	8.00490636517717	6.19325963459252	8.71485915532481	10.4694118579921	10.3233986997244	8.89506012736024	9.8316450012244	10.0313514222146	10.2056615054724	9.90968808042126	10.1801977801181	10.5716347862599	10.0637718503091	10.2513545370866	11.3162363241732	10.2379274226772	10.0436836147677	9.74157893358466	9.04103934558071	10.0878556972874	10.6732584077362	12.6542302573228	9.11194678136221	11.0545212365157	12.6012386626772	11.0530569810433	9.31407160834252	10.5634977296457	10.7050369521457	9.1885432153445	12.6740309650394	10.8272171065551	10.7171365831102	10.3238187892716	10.0670366189449	9.16533124155709	10.2210031403543	11.118
 6169946457	7.32100466949804	11.6868047827953	10.3830773718504	11.8659685254331	11.0826936140157	10.4660994445472	11.135234217874	10.0575699564409	11.4670875912205	10.2804079072047	12.9286250302165	9.63656701744292	11.3608727637205	9.51913735351575	9.86771059222047	10.3665347780315	11.0707946379921	9.15840011525197	10.0996645669409	11.5112086183661	10.975593067559	10.2525297814567	10.2225752194685	11.6278286006496	11.5398959742323	10.3467795451772	10.0630448314961	10.7044716571063	10.0115487789232	12.3095998389173	10.2998711269291	9.37619603547639	9.18661882241731	10.4940687389567	9.78779386858662	10.4770009460827	9.69798998512402	10.5808194905709	8.96742577710039	9.06643994260039	11.1454147430905	11.4640772232283	9.25139505904331	10.1340213264272	9.93149099768111	10.9121240634252	8.48097625789173	10.1628875845	11.1406867037598	10.4235702482283	11.5809796109252	9.7887038152874	9.88534596896654	11.2218500769291	10.0903809277972	11.1939405369882	9.7555018886319	10.2923704212795
 	10.4449195550394	10.6322495196063	9.18397267051377	11.6425901668504	11.1336246382677	11.8841502559449	11.6964871769685	10.3674324076968	10.8708801587598	9.97842608	8.02357720990945	9.8294540345689	12.2077602390945	9.34696747761811	11.9162489466732	9.53325037821062	10.7073009145079	10.3101073405709	11.2639532772441	10.8211678502953	10.3033421991929	11.3816148081496	9.29898843513977	9.66416578152756	11.3863182358661	10.5372414367323	9.38980425249803	11.4650692316142	10.4235702482283	10.8702270987205	8.88207438140355	10.8621233415157	11.0321893590748	13.0237207312795	11.1470876130905	10.1805796589567	11.6163282484055	12.2290260792913	11.3117533737598	10.6948005511024	10.146825619374	11.2006728769488	11.6758775696654	7.96085108199409	11.8756538706693	9.68017488390157	10.3286826351378	8.90294370793111	9.74337996094095	10.8652091381299	9.81856932529528	10.7578122220669	9.93516778338385	10.9831272583071	13.2852418391732	10.1743802250394	9.57540126348426	12.6231686994882	11.3306581
 425787	9.65448299324606	11.6589261819488	10.3700646777559	11.685527577559	11.0236173003937	10.6361130742126	9.19339249174016	10.8702270987205	11.3552972715551	10.6942459422047	9.43325178739173	10.3844747574016	11.2898969505315	10.6920371160039	11.1123013272244	10.1693883757283	10.3981326260433
200603_at	11.9116940160236	12.1705237234646	11.0811406109646	11.9407281436024	12.1552328634843	11.5007291769095	9.89455113700787	11.6722213860236	10.7269649088189	12.6797958064567	11.1831065372047	11.0028046065158	11.820402543622	10.1253047230118	10.4230505205118	10.8507895573425	11.6082000813976	11.5990692206693	11.9910673187008	11.5080650337598	11.6649088576969	11.3224829921457	11.4965085325787	12.3526029875984	11.8971518310039	12.3397919119095	11.2639532772441	12.4119581228937	12.834310138189	11.6952838499016	11.2354472417323	13.3002526898819	11.6185857324213	12.0590580382677	11.1629101897441	11.9677084459252	11.2448269830315	11.2040993205906	12.1280813942126	11.2032019252559	11.2827778437598	11.4233776266732	12.2586435792717	10.3442646891929	10.7882975106496	10.6599724623819	11.4986145729527	11.0321893590748	11.823237477185	10.584969400315	13.0897624162205	10.8761339740354	12.2117141816929	10.5344188426181	11.4904307985236	10.1291509026476	11.7974504563386	10.986522120354
3	11.4571274663386	12.3764432053543	10.4799911746063	10.6594246971063	12.2310231554921	11.4205824434055	11.3571955319488	12.9655805787599	11.8135709413583	12.2310231554921	11.1422530951968	11.9268051335433	11.778669446811	11.1839381356102	11.4392296274606	12.1724003814567	11.9925968389173	11.6589261819488	11.8533141773031	11.8855273183858	12.0526615939961	11.1243082422244	11.4550467190354	11.7182591812402	11.2354472417323	12.0508862956496	12.54064388	11.3968740924016	11.3162363241732	11.4026557326575	11.1742196658858	11.2310998152165	12.021272763248	12.3031983564567	10.7864303305905	11.0142877257087	11.4177282894291	11.7303881501378	11.6289413410827	11.7933657655315	11.789188159311	11.5017718664961	11.0597676300394	11.700102389311	11.7182591812402	12.0019203476378	12.343877737441	12.5749345846063	11.700102389311	12.2789211835433	11.3672461071654	11.9691480285827	12.0327563124606	11.9146477991535	12.2586435792717	11.7748936383858	11.792025836063	11.2184186682677	11.70491515405
 51	12.1705237234646	12.6855803042126	11.632372721063	12.682554660689	12.1101681607874	12.0977871297835	12.2409318502756	11.0020754468701	11.789188159311	12.1687750195866	11.8081745711221	9.15722984273819	9.89287582727953	11.2210408406496	12.2310231554921	10.9108030333465	10.6704704498228	10.9851495030709	11.1398962472047	10.342505097815	11.7303881501378	9.52674098282481	13.0044599855118	8.83507282764566	11.4392296274606	10.6010548325197	12.8924938195669	9.83705068295079	11.5123059777953	10.6594246971063	10.3118033620473	10.6398660190748	11.8448102991732	11.9722403106496	11.356240866811	10.9604590635039	11.8490921761417	11.093170014626	11.3872669375197	12.7457862187402	11.3398582641142	11.3516341199803	11.5272036301772	11.8272277770866	10.7200641489764	11.7205799869685	11.9014492099606	11.0135869748425	11.2014551655709	11.2363072287205	10.7882975106496	11.6312048799409	11.399795424311	11.8339210023819	12.8790539202953	12.1927278597835	11.1430276324606	11.7147542859252	11.2854
 395173819	11.2543815012008	11.7566971954331	10.8551167331693	10.7044716571063	10.7684126854331	12.0640791120276	11.9298181617323	11.5133601189173	11.5153966243307	12.5853618390157	12.0278494017716	11.0864242934646	11.1226253627559	11.963253890374	11.6519288003346	11.3988742737401	11.416736628996	11.5174833937795	10.9935384627756	11.4650692316142	11.382639289252	10.4824597256102	10.4741615065551	12.0575529188583	11.5677023376772	11.7682747593504	12.113679471437	11.7988178292913	11.5409579183661	11.3498206768504	11.5921295534843	11.1533524508071	11.1939405369882	12.6282942024803	11.7355119406102	11.877059054252	10.834763277874	11.8560660942323	10.6431891009055	11.8068448915945	10.9081976110236	11.479066461437	12.1155278442913	11.1343690834449	11.9707476036417	10.4833931448622	11.4751790956496	11.5766263092126	11.3608727637205	11.0508854691732	10.6677000027165	11.7974504563386	10.3885244912205	10.8476666746851	11.3682386850787	11.1947987449213	11.5613249242716	11.6104926146654	
 11.0422061602756	10.792046197815	11.3806462293504	11.3099648859252	11.3352124545866	11.6255898974016	11.4322023760827	11.5853148209646	11.4447833629724	11.8841502559449	11.9088839195276	12.4073094553543	11.823237477185	11.7974504563386	11.7367109849606	11.789188159311	11.6300831426575	11.2158458411417	11.785280833563	11.4054268456496	11.1130936319095	11.820402543622	10.9956029179921	10.9680288472441	12.0262140034252	11.6267128346063	11.2491288935433	10.8489575811024	12.0098648274409	11.2622386462795	12.1155278442913	11.449961435689	11.8841502559449	11.5990692206693	10.2865177559252	12.3631894068898	11.9298181617323	11.8756538706693	11.2430969120866	10.3312487423031	12.1424721956102	11.1084999811417	10.9108030333465	11.860281559311	10.9748947817126	10.8956752176378	10.8421478845669	11.1517988133071	11.0250859737008	11.5007291769095	11.5820719150197	11.6312048799409	11.5409579183661	12.2807688065157	11.4361855496063	12.7117435837795	11.7013285553937	11.777425091063	11.10849998
 11417	11.7403811065551	11.2872004111417	11.2569496486417	10.4886748320276	10.9299626957087	11.5853148209646	11.6625877296457	11.792025836063	11.4701150011811	11.1312587736614	10.9009494054724	11.5809796109252	11.4540108938386	12.1796504518307	11.4721432739173	11.4600917103937	11.9863165897047
200604_s_at	9.01115664129331	9.46524300509054	8.95215297796851	9.95769954110236	8.82752039876378	9.52973642483268	10.0568678896535	9.76818853902165	9.46393729526772	10.3577025945669	9.2414717101122	8.89345355423032	9.56456375673622	9.21459897753937	9.33327910966142	9.25783496482873	9.27509355397047	8.5956662616004	9.15294004358858	9.33428211511417	9.37958214974212	9.06547998179922	9.29125590187008	8.07833281913386	9.03940677652559	11.3435484194095	8.99126872529921	9.85470680414567	9.68017488390157	9.23322804633464	9.03028295653937	9.95263239477363	8.51303289766536	9.12758076350985	9.07932712445866	9.07392750442716	9.22411968789566	9.72402331758859	9.39417414537401	9.33836299551772	9.93780365631299	9.45140065977756	8.94185775357284	9.64246160558465	8.62149520031692	8.88005443820867	9.18612742863385	8.47030040737992	9.88963668284842	9.20860635013582	10.5855073294882	8.65352917109056	9.12904458659449	8.33838398876182	8.99498039196063	9.11121426053544	9.37619603547639	8.753843410
74999	9.58314002595276	9.76184413929921	9.42148629986023	9.72640340887599	9.15840011525197	9.12572975398819	9.09206238259055	10.2762087750984	9.32140109474409	9.75336470444095	8.97585532262009	9.14624300192717	8.93776968548623	8.8012758181811	7.6988784589311	10.0429697695236	9.6770188119941	8.88185138170472	9.27435804896852	9.68222352116339	9.99003953744094	8.87461002878346	8.91487633045078	8.75151968801181	8.98495832437992	10.6073880316142	11.4620864789567	10.4342144856693	10.0948684928366	9.62827687626181	10.5751695888583	10.1007900037933	10.3665347780315	10.4896187042913	9.2255976449626	8.7024643248189	10.2525297814567	11.0722144279134	10.7737497075787	11.2200917549212	10.8113533584252	9.84028436095866	9.85936898259843	10.4613077263386	10.0740000725413	10.6958933183071	11.3170844780315	9.93181932624999	10.4921233132283	11.2269170525787	10.8156538577165	11.0879852182677	10.0848510867086	10.5756402554331	10.4589424871063	10.2729303883661	9.4734651136437	10.2206021268701	9.78
 532051690354	10.7211905888386	11.1670032166338	10.3225329887402	11.0365655417323	10.2828778204528	10.7056101253543	10.2261732857283	9.96996745686615	10.523294775689	10.0429697695236	9.6770188119941	9.24545852989567	9.46393729526772	10.1914151545473	11.6380091148819	9.83705068295079	8.37148954491338	9.18758680281692	10.3555529405118	9.17253001259252	9.72247936324606	11.7696327054331	12.9144355572835	11.3224829921457	10.5665573736614	8.81909406989565	10.9748947817126	9.74039456595079	11.562352312185	9.71859941998621	10.2173937323031	10.4018422073228	10.3617081909646	11.6013910801181	10.2282128955118	9.70533228174803	9.65817087426182	10.5248216975197	9.44419914159253	11.6233720608071	9.22879943661417	10.9434826023622	10.3885244912205	11.0523728030315	9.83705068295079	10.5746359810039	10.3037822032283	10.1847859276968	10.4988284411811	10.0235319879468	10.1524865278228	9.66941786639961	9.5867946355374	10.1918054419882	13.0397137447638	11.0321893590748	11.1304907779921	10.40408238
 16535	8.95512612632874	11.1178245649409	11.0856637309842	10.1077571434055	9.56178007342126	10.2443595405118	10.2419593862205	10.9049574415354	10.628536968563	10.8341025469291	12.0098648274409	8.6014337350433	10.3238187892716	10.8924400284252	10.7637448651772	11.5007291769095	9.32442962651574	10.5670831633661	11.2742078612402	10.5660238990354	9.7347551212185	10.533399938878	9.8399544932126	8.83531530244685	11.0272944280709	10.6344890312992	10.1759113272441	10.4538303773819	10.4036438916732	10.8608049179528	10.3476104111024	10.4212259703347	10.2652041484843	10.5457826980512	10.1621004179449	10.1693883757283	10.8501600956102	10.9427833804134	10.9056007875394	9.4308936629941	11.3769304650394	9.69680407859449	10.0985832099961	11.007759837874	9.78660712873425	10.3862437230118	9.41676381826771	10.5227835025984	10.1980962739567	10.4458545341535	9.62968683382678	10.485742820689	10.1902571510236	10.0593874164094	9.39543290277757	9.79711496625197	10.7287043677362	10.1204973243622	9.612
 22145779725	10.4988284411811	9.80731982139173	10.5067126748622	9.92878924367716	10.0823804052854	10.4449195550394	9.8799418883563	11.2845016218307	9.40993720291142	10.3343096692717	10.8576458366338	11.5048514232874	10.0522451790236	11.1749995145079	10.2603997298622	10.9088348873425	10.7251964892717	10.3876233035827	10.821790457815	10.7089841037599	10.1460475865709	10.6704704498228	10.612724427874	9.69305641834253	11.1297178543701	10.3338534701181	9.92158086560827	10.0769105237638	10.7756114076575	10.5901136599213	10.9482972224213	10.4790347171457	10.8211678502953	10.5751695888583	10.0608463036555	11.2509084362795	11.2456617499213	11.056080301063	9.89618415832481	9.58930698977756	10.926563430748	9.52190845723622	9.5537180793622	11.2269170525787	10.2314721112795	9.42931206657481	9.55316384281496	10.464198167874	9.77459364650788	10.5634977296457	10.5549180382284	10.6491331576772	11.0819207587598	11.1274171996653	10.2877798625984	10.893102321752	9.29473080853346	10.1709400807677
 	10.1226780346398	11.2192112824606	9.3441614736004	9.90109697668307	9.9959290502874	10.2762087750984	9.74871958572245	10.1921992997244	10.9872140329134	9.77667344524409	10.3537734724213	8.71753916571457	9.29652281913779	10.1628875845	10.628536968563	10.1540186787677	10.7708440557677	10.4240446751969
200605_s_at	11.3243152253937	11.8574991898031	10.5751695888583	11.6402570733465	11.6267128346063	10.3299715127559	9.23686576692324	11.4955465022835	10.8780431963386	12.1280813942126	11.1766171484646	9.71330854294488	11.8644980804724	8.79921098856693	9.62004283554725	10.1347403287264	11.2690822104921	10.7396605030315	11.3968740924016	11.164578096752	10.9529141219882	10.7050369521457	11.2108735673819	11.103231049626	11.5613249242716	12.3740483415748	11.0350776229724	12.3589982533662	12.5614144863976	11.2845016218307	11.0984947328346	12.8142370373425	10.5372414367323	11.5080650337598	11.3055481695276	11.4138851266536	11.1847574549606	11.7464659077756	11.4044558861221	10.5901136599213	11.5645294825591	11.084953053189	12.2469470896653	10.449595055374	9.78284686593306	10.2178107075787	11.071487385315	10.7720674826378	11.6771233304134	10.2008841073622	12.6568497595472	11.2863138238189	11.3988742737401	9.90774107282086	10.841507563248	10.0376911652146	11.3435484194095	11.017111470511
8	11.6300831426575	11.789188159311	10.9591136658661	11.2371433486614	11.8300392387008	10.9831272583071	11.2158458411417	12.8544359578543	11.4631007191929	11.882819439311	11.0135869748425	11.6278286006496	11.1406867037598	11.4732298145473	11.1493764116142	11.8476668712205	11.4732298145473	11.4292174113583	11.0819207587598	12.0131406767717	11.9987132822047	11.1178245649409	11.9799665497638	11.0901231573425	10.6121963726575	11.3710468872244	13.0983517383465	11.1470876130905	11.2560690761024	9.98015388821259	11.5943213154921	10.2004654937205	11.9421791441732	11.8716682845866	10.9775613315945	10.4059256349409	11.2881086288386	11.5776664887402	11.175750384626	12.4095902530906	11.4904307985236	10.238319442815	10.8792371988976	11.302915536378	11.5251668774409	11.4831900317126	12.2807688065157	11.9925968389173	11.2108735673819	12.5355002957677	10.9407776164961	11.6449136933268	11.3635847856693	12.0003219698622	11.5966723815748	11.5059617359842	11.6312048799409	10.7851782844488	11.0678
 418953346	11.6964871769685	12.5511819002165	10.9831272583071	12.569485616063	11.8081745711221	11.8394992527362	11.2345654131693	10.8976155251378	11.562352312185	11.6070382538976	11.7025426433465	10.3626284066929	9.93378839668111	11.8422098804725	12.6513662359842	10.7589901876969	10.3084224514764	10.6810088433858	11.9558895165748	10.8132016801969	11.5898625511811	11.6139720610039	13.5514613477953	11.0013699024606	11.5293302375	10.1260456393366	12.2546885002756	9.61084716548819	11.8163633369685	10.6010548325197	10.914092036437	10.6810088433858	12.1724003814567	12.7272458754724	11.6036420940158	10.5675995347244	11.3769304650394	11.3769304650394	10.9962709877559	12.4956911816142	10.9427833804134	12.0640791120276	11.4681291065354	12.021272763248	10.8671845494882	12.416695628248	12.4073094553543	10.8844919530315	11.2058279891339	11.858927533937	10.490098215374	11.5409579183661	11.2354472417323	12.1814616120472	13.4849251416536	12.0115399848032	11.5007291769095	11.4936021476181	10.
 6529766711417	11.6892901076772	12.4214403607283	11.1597735269094	10.7112780254528	11.3701353192323	12.0690370573819	11.8094635230709	12.1118879156103	11.8644980804724	13.2084906851969	9.52380673699607	11.7579551612598	11.8742687951181	11.9558895165748	12.5587973435039	10.913455824626	12.0977871297835	12.1982521983268	11.4044558861221	11.3682386850787	12.0163454937992	11.1100309068504	10.5947383383268	12.0327563124606	12.4688890690354	11.1847574549606	11.8135709413583	12.1476638361417	11.6964871769685	11.1556994662008	11.7542449113386	11.2577850597441	11.2898969505315	12.1424721956102	11.5219856221457	11.8533141773031	11.7709110401181	11.8659685254331	10.3139493487992	11.8913450300197	10.0970868342205	11.4976156710433	12.0943855126969	10.7743034591339	11.9377531409055	10.120107138376	11.9925968389173	11.3287838692323	11.2673232159646	10.8533118142126	11.0450871612795	11.6722213860236	10.2261732857283	10.8439601155906	11.4007903752756	11.4742113312401	11.7085671374213	11.17499
 95145079	11.2235114959449	10.9049574415354	11.4761141306299	11.1981941862795	11.0597676300394	11.6210511766929	11.1605360776772	11.8259553738976	11.536664601811	11.5733134530512	11.9691480285827	12.6568497595472	11.5990692206693	11.6255898974016	11.0774958617717	12.0508862956496	12.0624541485236	11.2074823212992	11.9298181617323	11.6735196509252	11.0221462866142	11.7074169387008	11.4986145729527	11.1145967166339	12.3831107386024	11.5798447401181	11.416736628996	10.9817248816142	12.0624541485236	11.2863138238189	11.8868521965945	11.2252370751968	11.3571955319488	11.4063341450197	10.9340895206299	12.4833023092323	12.3074784410236	11.9863165897047	11.1541598013386	9.94314188450394	12.0842453121063	10.6754257508071	10.6958933183071	11.6660853581693	11.4128791048031	10.6836898133858	10.2225752194685	11.1742196658858	10.9374437958662	11.1556994662008	11.6660853581693	11.5090674141339	11.9586881257677	12.3331605646457	10.4670606699213	12.5639918126772	10.8470232724409	11.4821087761
 614	11.4710675053543	11.5921295534843	10.4542908774606	10.9632300789764	10.6010548325197	11.1320074138386	10.9817248816142	11.6915416387402	11.9436241726969	11.2465542996457	11.3978660334252	10.7361658996654	10.824781126063	11.7415775355512	12.5511819002165	11.1749995145079	12.1172466167913	12.0943855126969
200606_at	12.4833023092323	13.0941938668898	13.3564372347244	13.4156412040945	11.8971518310039	13.0158054161024	13.1460510407677	12.5006974997047	11.1446259527165	9.73080758227166	13.0198052736614	11.2014551655709	11.8286948114961	12.437637962815	12.8041821824016	13.0278324135236	13.4324776745866	12.9252598240157	14.0855869837795	13.0815928962599	13.1858317869094	13.1726154632284	12.7524492171654	12.3246362749016	12.2888205855906	11.3590015674212	13.6918341879527	11.175750384626	13.0436719166339	11.9722403106496	13.521521678996	12.1705237234646	12.3267896858661	11.4610968907874	10.7200641489764	12.1280813942126	12.4073094553543	12.4663794462205	13.6392718075591	11.2448269830315	12.7589378554724	12.8476875489567	12.1724003814567	11.7303881501378	11.7290659968504	13.1281567669095	12.5030898958071	11.0063464754527	12.4119581228937	12.003551801811	13.0004121476575	12.0858298392717	13.9673175727362	12.7843706088976	11.6868047827953	13.4215239558071	12.9359621794685	13.967317572736
2	12.5511819002165	12.2250501284646	12.4858401327953	12.8790539202953	13.4044571458858	11.6952838499016	11.8798864033071	12.6542302573228	12.0726085584055	14.461665747815	13.4557328295472	11.6449136933268	12.7781529237992	12.0245412168897	12.3116465748032	12.1083084168504	13.1239995711417	11.302915536378	13.5155626191142	13.2182764174212	12.2409318502756	12.553779553189	13.1027400727165	11.6600725354527	13.2954625700591	10.0757935513957	11.1621104840945	12.4331585940551	11.2413776837205	13.4441179083465	12.8009348348031	12.9808325439764	14.5289153136417	12.6968993655315	12.5960664795472	11.860281559311	11.097701836437	12.264893754567	12.1458870995669	11.399795424311	13.671656868563	12.2193267941929	12.0875482779724	11.1446259527165	13.0436719166339	12.5960664795472	12.7086605659252	13.2420359659055	13.3823020322047	12.8243141795276	12.6940189141732	11.8927945104724	11.5377450354331	13.6128676006299	12.039051086752	13.5514613477953	11.5677023376772	12.343877737441	11.737928383
 3071	13.4678086243504	11.8756538706693	12.0508862956496	12.4591300295276	13.1636280983268	9.32418086870866	12.6312072915748	11.7905579209055	10.7402422031102	11.7037133097244	13.5752809939764	12.3987552673622	13.0561325355709	9.5281127270807	12.1591251137598	11.858927533937	11.8422098804725	13.4495337125394	13.2750040473031	13.1550211745866	10.5838835438386	11.5377450354331	11.4770371422047	12.3504117670276	12.4782974190158	12.6513662359842	10.8036216902756	12.1944267157283	11.2100465701575	12.1441118022638	13.2906900591929	12.1851354305315	12.8174452969094	10.5349128713779	12.553779553189	12.9847239059252	11.9465110346653	11.755474946437	11.3949888855118	12.0245412168897	12.9068557864961	13.3667429903937	11.9910673187008	11.7135502959252	11.9738421259252	11.5144152599016	9.19029929620866	11.2252370751968	11.9192458611811	11.3144855831693	11.1398962472047	12.3031983564567	11.9436241726969	11.9894687991142	12.6282942024803	12.4907924040945	10.7466222899213	10.7518835615157	13
 .1769638647441	9.59379080145473	13.4324776745866	11.6625877296457	12.9930759414961	12.2409318502756	13.2906900591929	12.284564933189	11.9894687991142	12.1814616120472	10.7028134058465	11.3020339676181	12.5587973435039	12.2369127376575	13.7252085355315	9.07323348785433	11.3426213112795	12.1101681607874	12.101453591378	12.3481811607087	10.7779934252165	12.9106383178346	11.438230180315	11.789188159311	11.7464659077756	12.3921704021063	12.7332510420866	12.4833023092323	8.83939146293701	11.8190251752953	13.7948408087008	11.8150195570472	10.5514150115945	12.4284786147441	11.8689149185039	11.7464659077756	11.3197385308071	11.5144152599016	12.264893754567	12.6012386626772	12.3944302171851	13.3931723300787	12.6340627261024	12.074180068248	11.9543208144095	12.9144355572835	13.0237207312795	10.9748947817126	11.6139720610039	12.7749137247047	12.1851354305315	11.5776664887402	10.7530558469291	10.9872140329134	13.2906900591929	12.9508717202362	12.2865910183268	12.9930759414961	12.62829420
 24803	12.8074997923622	12.1814616120472	11.5197489562992	13.3355329125984	13.1991664455905	12.7781529237992	11.356240866811	11.5471804452953	12.9847239059252	13.1239995711417	11.5710687861024	11.2881086288386	12.1870456803937	11.8971518310039	13.4383164312795	12.3697627537598	12.3526029875984	12.4907924040945	12.9618111071063	11.6449136933268	11.9987132822047	12.3809011655905	12.2450413580709	11.9662913381693	13.0278324135236	11.6151388396063	11.9722403106496	13.1683176821457	9.57429091130511	13.4324776745866	12.5720877198425	12.8995866100984	13.0983517383465	11.9707476036417	11.9691480285827	13.0685212684449	11.0961162254134	11.5699408255118	12.8924938195669	13.3104864569685	12.183224810748	10.9941976305512	13.8368539537795	10.7396605030315	13.2699971463583	13.6527399773031	13.2802069541142	10.9292932175787	12.4284786147441	12.1759849897834	12.1424721956102	14.0937549159055	9.89122673860433	13.8020611468701	14.0855869837795	11.3769304650394	12.8924938195669	11.2577850597441
 	13.5033203761614	9.58068898024803	11.9436241726969	11.9799665497638	12.1208208574016	11.8422098804725	13.5814514391536	11.9421791441732	12.4284786147441	13.8511920475	12.049163137874	11.5261606170276	11.4883838842323	9.29547655971654	13.3203607876772	11.9785322319685	12.282759266063	12.7684850162992
200607_s_at	10.9941976305512	10.5303739549803	11.3863182358661	13.3203607876772	10.8272171065551	11.0879852182677	11.3179445542913	10.9075560927756	10.8601340081102	11.9146477991535	10.8911448502756	10.6382697257677	12.113679471437	10.1141056957992	10.1647856109331	10.9108030333465	10.3758703196063	10.7101174690354	10.1701512997441	11.7355119406102	11.2125377983268	10.988667713248	11.8868521965945	10.4323340952362	10.3242899961614	13.4790428966339	11.0508854691732	11.7355119406102	11.4148569804331	10.2721135085827	10.7542467223819	11.1678382523031	10.2241865460433	10.5604081599213	10.5558860075591	10.3381179747441	10.7078591531693	11.1123013272244	10.4983590258661	9.69102075590551	12.0358893562992	10.9306569024409	10.9462482636221	10.9998758755512	10.1651507124055	11.2141824766535	12.8510023226378	11.6139720610039	11.5863935650787	10.3429699351772	10.5584298863976	11.3599094140945	11.6685112611417	12.7491620697441	10.2060623099409	12.5102917870866	12.0019203476378	11.18145573
7185	11.1517988133071	9.77730396832087	12.1851354305315	9.96288025338779	10.2339477333268	10.0122392316791	10.6925836210039	10.8169319230512	9.99868703242324	10.1590121047677	11.712346620689	10.4809758159843	9.6729594816063	10.7702543195276	9.99003953744094	9.75519301002165	10.438919897126	10.2948345300591	10.7583842561614	10.0501022188386	12.4308397192716	10.2820348724213	10.1747587892716	11.2793106950787	11.6483318016732	10.718899570059	12.0640791120276	12.1226505458858	10.3442646891929	10.3451059867126	11.1749995145079	11.3453091908465	10.7022171990945	10.8409085356299	12.0590580382677	11.0450871612795	11.2707320548819	12.1611227511024	10.8811845064961	11.2158458411417	11.820402543622	10.9225351228543	12.1351480659843	10.2501359343307	11.4965085325787	10.3921775517716	11.2303278601181	9.96695602426772	11.6989728784842	10.8526766828346	10.540223992185	10.9659613568701	9.53026609394291	10.5323790034055	10.4978513934055	10.8328329200984	10.097450747252	11.300303010748	11.3835
 247963779	10.6148341077362	9.7042168503996	11.0258468949213	11.5028039204724	10.2347629492323	10.2687842207284	10.8483263734843	10.6902700641339	10.7454680667716	10.5514150115945	11.2269170525787	10.0168040727874	11.382639289252	9.50507846548228	10.1302174659252	9.99003953744094	9.36213829246063	9.96832887586023	10.9292932175787	10.6671446373425	9.62659597744291	12.9847239059252	11.1178245649409	11.5039249776575	10.5467798027559	9.3287925969311	11.1274171996653	10.5115621102953	11.8081745711221	9.6359782891693	10.0032140081929	11.0530569810433	11.1922431233858	11.7866269666142	11.0887072883465	11.7866269666142	12.0327563124606	10.2411420169094	9.40810643271063	10.989399264626	11.5398959742323	11.422442768622	11.0819207587598	11.5633704173819	10.0981754536024	11.2759143166535	11.7812812985236	10.5431994765354	11.4780084008661	10.5833444902165	9.47869048314961	11.8560660942323	9.44497287578937	10.9921326937992	10.1521162683228	11.2141824766535	11.2456617499213	10.9872140329134
 	10.001454641315	11.2192112824606	10.562030747874	11.272417737126	11.1939405369882	11.2295147848819	10.6437432729134	9.90511965557088	11.2448269830315	12.2429500081496	11.9955692863386	10.7655536927559	11.5863935650787	13.3355329125984	10.8138248609252	11.6210511766929	10.1298917309272	12.113679471437	11.1336246382677	11.1430276324606	11.4996591466339	11.0372415941732	11.9465110346653	11.3759237508465	10.3745035557283	10.7840404725394	9.94047154551967	10.6518981657874	10.0487117300197	10.7304992340945	11.0099023719488	10.6010548325197	10.5926771136024	11.1973079057677	10.2403615319094	10.8601340081102	12.3631894068898	11.963253890374	11.8689149185039	11.479066461437	11.2397588185433	11.3844617684055	10.6810088433858	10.3953817200591	12.0310579715748	10.821790457815	11.9815736844685	11.0872105193898	10.5397157126378	10.7147993024409	11.8716682845866	11.0663699636614	9.62547717323228	10.5377102126181	12.0163454937992	11.1304907779921	10.4500536786417	11.3692059386417	10.554918
 0382284	11.1054823027953	10.4254695633464	10.2198388941536	11.0379546662205	10.1670700419882	11.1661995175984	10.5609446381496	10.6442834140551	12.7491620697441	11.1605360776772	10.9088348873425	11.0379546662205	10.5339096450984	12.4308397192716	10.6914817612598	10.5761113648229	10.6031910125787	10.2969280347638	12.2136031726968	10.2427889375787	10.9374437958662	11.8339210023819	10.9160116113189	11.009201446437	11.113819542815	10.365240673189	11.419614193937	11.779957724941	10.9976974845866	10.8335011520079	10.4794907409252	12.1796504518307	10.4398362977953	11.4926005474606	10.9728349722047	12.039051086752	11.5429840510433	11.7428402046457	11.0372415941732	11.1661995175984	10.456558985748	10.7560162235236	10.830931249311	10.9611346615551	10.3033421991929	10.6410091804724	11.2345654131693	10.6535396134646	10.5278447382677	11.4054268456496	10.3096712177165	10.3999774040354	11.3297363441536	10.1659104223858	10.5558860075591	10.8470232724409	9.94715982907088	11.4986145729527	10.
 3740337305315	10.9225351228543	10.4627875195669	10.727592442441	11.8286948114961	10.4736851482284	11.3853975754331	10.3126411129921	11.113819542815	11.3417413322244	10.9935384627756	11.2226648844095	9.31610733951377	11.5766263092126	10.0454849359528	11.2881086288386	12.566671132441	10.5062187381299
200608_s_at	12.4399967487402	11.6185857324213	12.1870456803937	13.2039276300197	11.9044084620866	12.7878261947244	11.2058279891339	11.2379623409842	11.0722144279134	12.2041202139961	11.2872004111417	11.0415358317126	12.3589982533662	11.3580412769488	11.2950557909055	11.2388539327953	11.3206590055512	11.8985834931693	11.0214020973622	12.7781529237992	11.8300392387008	12.049163137874	12.2136031726968	12.0310579715748	11.8574991898031	12.5329554952362	10.3551063465354	12.54064388	13.0158054161024	10.9306569024409	10.8193239969488	11.6709573299803	10.7649422914567	10.3908069178937	10.1945423545866	10.9075560927756	11.0908967032284	10.081603950189	10.9114831325	9.40706166215159	11.805492872874	10.8138248609252	11.7632026574016	10.9928563079724	10.2877798625984	11.0774958617717	13.0158054161024	11.164578096752	10.6562362059646	10.5242772568898	11.9497733729921	10.1340213264272	12.2021784552362	12.682554660689	10.5594233888976	12.290811791752	12.8444142712992	11.3020339676181	10.955
6752179528	11.6795645501772	11.481076633563	11.0656135017126	10.9851495030709	9.43789690418111	11.8519193569094	11.5613249242716	10.264026367815	11.1939405369882	12.6771976710039	10.7846250735433	11.5133601189173	10.097450747252	9.40525474856102	10.7281828987598	10.6143178022835	10.81872408	9.70679014141142	10.2660403206299	11.860281559311	10.8708801587598	9.1895522262067	11.8855273183858	12.2566594959055	11.302915536378	11.952737697126	12.1724003814567	10.6577972142716	10.9081976110236	11.2665260647835	11.3444487486811	11.6335073564764	11.2793106950787	11.5898625511811	11.6892901076772	11.2354472417323	12.4032229696654	10.8969976984449	11.1486020432677	12.2175787083464	12.2971043859842	12.183224810748	10.5926771136024	11.3144855831693	10.7373532709646	11.6233720608071	10.6842169392323	12.0774612422244	10.9029483095669	10.3692045609646	11.5853148209646	10.9147023137008	11.2006728769488	10.7044716571063	10.9212183524016	10.9768570740551	11.7415775355512	11.5174833937795	11.187
 3096593701	10.596338276063	10.7804118194488	12.3031983564567	10.916687767874	10.4765091760236	11.779957724941	9.84590262709842	11.2976499735236	10.8113533584252	10.8877866402362	8.59361994259448	11.1304907779921	9.33025885191732	10.5701388099606	10.5238020176378	9.34543982378937	10.9680288472441	10.6179686448228	11.5219856221457	9.73625616234252	9.18322776721456	11.437197964252	9.05060496703938	10.7258094240551	10.0472593180925	11.4926005474606	10.5604081599213	11.4761141306299	9.94416275625001	9.7912166530689	10.146825619374	11.2742078612402	12.1065889725	11.2074823212992	12.2059427797244	12.5720877198425	10.2439977247835	11.0744573475394	11.356240866811	11.5461579619488	11.2430969120866	12.2349081946654	12.1333543519685	9.47000139540749	11.4926005474606	11.6357100304134	10.646933636378	11.8756538706693	10.0260111731299	9.25934674460236	12.0707899901968	10.5203813142913	10.7361658996654	10.9941976305512	11.2405803029724	10.7907906491142	11.5123059777953	10.8708801587598	10.
 697602013937	10.7028134058465	11.2881086288386	11.877059054252	11.0872105193898	10.5725980725787	11.2500139245669	11.1517988133071	11.9176271741535	12.1101681607874	11.9421791441732	11.4660836099016	12.5614144863976	11.1726432437402	11.4936021476181	10.0178611578819	11.3461714754528	10.8844919530315	12.3053095395866	11.7905579209055	10.963962235748	11.4468319729134	11.2776457094291	10.3935909848425	10.874134784626	10.6886046440354	10.2627952597047	10.2687842207284	10.9476187650984	11.4976156710433	10.6759738441929	11.0523728030315	11.379758860374	11.4600917103937	11.1462624948819	12.2865910183268	11.2622386462795	11.700102389311	11.3252449518504	10.7333257933071	12.037437988248	10.3407513752165	10.1159466094508	11.9785322319685	10.1902571510236	12.0707899901968	9.2436936675315	10.4500536786417	12.2310231554921	11.5208999175394	11.4007903752756	10.3225329887402	10.7548271477559	12.1369717512992	11.3343234169094	10.5604081599213	11.5568266169882	11.3835247963779	10.41983553702
 76	10.9218652222047	10.3634863476378	11.4965085325787	10.8341025469291	11.0887072883465	11.0627440315748	10.8576458366338	12.3567923245669	10.8335011520079	10.2574843208661	11.0670980080709	11.1573352656693	12.2707652728937	10.485742820689	11.536664601811	11.2836438843307	10.988667713248	12.2002554129921	10.6366709489567	11.952737697126	11.8703886839567	11.2192112824606	10.9153325421654	11.7290659968504	10.6677000027165	12.1870456803937	12.0327563124606	10.8065301476378	10.4750750015945	10.2587333875984	12.2688303803347	10.839072226122	11.8190251752953	10.3826444190748	12.5030898958071	11.5776664887402	12.4032229696654	12.0758864446654	12.1591251137598	11.175750384626	11.6289413410827	11.8703886839567	10.9983833934646	9.83930492677756	10.5523955994291	11.3435484194095	10.6377485438976	11.6989728784842	12.1778371816732	10.8024355555315	10.1253047230118	10.366984611063	10.1693883757283	11.1823097497835	10.5184622187008	11.042933999685	12.2586435792717	10.2463931058465	11.52720
 36301772	11.858927533937	11.2750312156496	12.0229020531102	11.4996591466339	11.9268051335433	10.6366709489567	10.6317077763583	12.1814616120472	11.4742113312401	10.8735010523819	10.6770632230905	11.3215825632283	10.9374437958662	10.5978486008858	12.3987552673622	11.5568266169882
200612_s_at	10.3816885813386	10.4698662210039	9.77883164113779	9.68306982000984	10.3940159826772	9.15603402711417	9.46341463510433	10.6169288876968	8.87664980033859	9.92192523552559	9.28584410847441	9.42958910095867	10.2890508744488	9.71183369830906	9.49431629959055	10.1628875845	9.51888040724016	10.0819872923543	10.4555881900787	10.0934149801339	9.59161511331299	9.52864139989765	8.78223058153543	8.87482928552558	10.4799911746063	10.8107939219685	10.2221939467913	10.5797938051772	9.50344942437794	8.81237251576181	9.25959122655905	10.3050848263386	9.82321650234055	11.1493764116142	10.533399938878	9.91795822794095	10.210958293937	10.7655536927559	9.88566866588189	8.69002485992914	9.77606369577165	9.04617202794489	10.5931781068701	9.35655410896456	9.49697990389568	9.64396652264371	8.94630949730709	7.11444197767323	10.4254695633464	9.045934324876	9.7733173448563	9.71651700642126	9.21177964394489	10.0677842952953	10.4323340952362	8.6419444898307	9.80321074019291	10.3674324076968	9
.59901831198621	9.37139503542322	8.45502655674017	10.4160745579331	10.0746864071949	9.64965944083858	9.59351472998426	9.77363049005118	9.68806552091142	10.0383677502992	8.90595423897441	10.8601340081102	10.1170807378307	9.48759388857087	9.41808883277757	9.94181354491339	9.88735999831694	9.52055403109645	9.16655921786812	10.1786019544685	9.28263382018898	9.76818853902165	9.46973617119882	9.90409218421851	9.55625194034646	10.5106049177953	11.0819207587598	9.99243522148032	8.91987418191733	10.0761674905748	8.90201834775197	9.96288025338779	10.9068979110827	10.8053774705905	10.4174877033465	9.71538179462991	9.46057400097048	9.71768950252166	10.3758703196063	9.57346766056692	9.36343729285631	10.2221939467913	10.5493685563976	9.1655854092067	10.3484856092913	10.4580180704331	10.5776998120866	11.9832101191142	10.5498670011614	10.0776587316161	10.3343096692717	12.1404521883268	10.0685454523524	11.1573352656693	10.0196225810276	10.3731346382087	10.1586329132028	9.38646064674802	8.9665
 0111054725	10.5106049177953	11.4322023760827	9.85185316804725	10.5864818481496	10.6404322145472	10.628536968563	10.3687685355906	10.3194954157874	10.4027740435827	10.4608491579527	10.3480791806299	10.0989447049705	10.7379106999803	9.71270854452361	10.6770632230905	10.0934149801339	10.3156583304725	10.9789336492126	11.419614193937	10.6880839648819	9.16460628750394	9.73953517202756	11.2767735525787	10.1821199739961	10.9741953922638	10.7073009145079	10.1426647198445	10.2012739368898	10.8360099503346	9.18781112907284	10.8551167331693	10.1855623552559	9.98462969635039	10.988667713248	10.362166884252	9.76637469015552	9.65533583388977	8.46540295170276	9.95840106372441	10.9395032180315	9.98082911342519	10.3808342986221	11.0516116334252	8.94934434037599	9.91437315655905	9.43115298525984	10.4402931718898	9.57540126348426	10.5645327168898	9.7030294396811	9.62318401030118	9.59132682011615	9.67616118675788	10.4514792287598	11.5261606170276	9.80606115868702	9.24001167701575	9.704216850399
 6	9.54854493177559	10.5047640416142	9.97195250998228	8.70467707124016	10.0221097206693	9.6738760532126	10.7530558469291	11.0365655417323	8.12839413470276	10.4254695633464	11.6025425407283	10.0214035068976	9.58012494298819	9.45034194413189	10.8053774705905	10.0915010204705	10.5268075725787	9.71510589035039	9.74902543800591	10.1921992997244	10.2125734650788	10.5994671339961	11.0164027475	10.8402841501969	10.4538303773819	10.0331228357913	9.70708430173622	10.4983590258661	11.302915536378	10.0757935513957	11.1914157334252	10.989399264626	10.2060623099409	10.4333036308268	10.6654542659449	9.53001045914566	9.46083574698229	9.6302901862244	11.2682168869882	8.69817243932087	9.52701270942323	10.2363625308661	10.490098215374	11.5240805807874	8.88940905853149	11.0221462866142	9.50319012953543	8.95765306881889	9.8876847104311	10.3160982114961	9.9083675267303	9.6825088582185	9.11673953107678	9.37139503542322	8.06099855810237	8.75269076491929	10.5519340544488	10.9306569024409	10.733881013
 0709	10.5538295725394	10.1423199515925	10.1295127916772	10.9348133034843	10.0889293240413	10.3135181590945	10.0645123293031	10.9837838529528	9.33960707388386	11.3489145377362	10.2048917996654	10.7165355754724	9.73051077453347	9.75825252068898	10.1910274293898	10.9584631572835	10.2210031403543	9.63539562367716	9.90774107282086	10.8030536616338	11.3516341199803	10.4027740435827	10.4277224428937	10.3299715127559	10.5008258304921	10.4608491579527	10.7981615373228	10.6084161724213	10.9306569024409	11.0516116334252	10.9245741322638	10.3537734724213	11.1905518026968	10.5818339554724	10.1486856136693	10.7655536927559	11.6380091148819	10.6410091804724	10.1003977109862	10.29524858	10.2894516263976	10.5387002378346	10.5452471119095	10.7792229037402	10.9768570740551	10.3740337305315	9.36420211786812	11.4322023760827	10.5751695888583	10.1674709976378	9.62462288732677	11.0767125681102	10.4940687389567	11.2690822104921	10.0589887593838	9.58123282179134	10.4838512005906	9.78441958686221	9.7
 0361797872243	10.0171603658248	9.87769798382283	11.0035249265551	11.0575813769685	9.72310183344881	10.641546312815	11.071487385315	9.9863359373819	11.0649010686614	10.7316576667126	10.376806543937	9.88380512734251	10.0136332060354	10.5392410558661	9.19726798325985	9.84308500264173	10.3407513752165
200613_at	11.0523728030315	10.9714328776378	11.7748936383858	11.5174833937795	11.7502801596654	11.1218434932874	10.7720674826378	10.6567198202953	11.3816148081496	11.4261624489961	10.7962496678937	11.5028039204724	10.8241963863386	11.4341538005709	12.1611227511024	11.8312725382874	11.2295147848819	11.6449136933268	10.7234600925591	10.4091248272835	11.4351933619488	11.8150195570472	12.72423622	10.3849137177165	10.8608049179528	12.1155278442913	11.2032019252559	11.032861988563	10.3216301883858	11.1320074138386	11.5197489562992	10.4921233132283	10.7107025256102	11.1517988133071	11.4751790956496	10.8254043203937	11.562352312185	11.411056512933	11.1130936319095	10.2824611959843	11.8246917562795	11.4007903752756	11.4282355785236	12.3203105077165	12.3676271948819	11.7866269666142	11.1964664197047	11.2226648844095	11.7502801596654	11.2793106950787	12.2627208220276	10.4109888332087	10.503798614252	11.7135502959252	11.1653743531299	12.5881079791732	11.2336879483858	11.9955692863386	11.
6233720608071	10.9279063469291	12.6456083187598	11.5898625511811	10.4463308349606	11.4083254989173	11.3261171706299	11.6413865550984	11.0811406109646	9.40343879411221	11.2184186682677	11.9785322319685	11.0266241248622	11.2959053905118	10.533399938878	11.8394992527362	11.1486020432677	11.5820719150197	11.1509616502165	11.1694451898622	10.8754859485827	11.7110462701181	10.8696400513779	11.1438263862402	11.1446259527165	10.5936850959252	11.6082000813976	11.3306581425787	11.4148569804331	11.3470904170276	12.1118879156103	12.5881079791732	10.9173412598425	10.2562489051575	11.2950557909055	11.4904307985236	11.8448102991732	11.3480026081693	11.0142877257087	11.2074823212992	10.7696626011811	11.5535661073622	11.2058279891339	10.7454680667716	10.8911448502756	11.2066399394095	11.338968511378	11.0917067151378	11.2707320548819	11.2595814959842	10.8396960801378	10.0568678896535	11.415833177874	10.7430596313386	10.548325902126	11.2388539327953	10.1828615859646	11.4128791048031	11.35900156
 74212	11.7566971954331	11.860281559311	10.9340895206299	10.8433737876378	11.4411490356693	11.3627084348425	10.7702543195276	11.3206590055512	10.2986177917913	10.2182239653543	11.084953053189	10.9348133034843	11.056080301063	11.040874349252	10.7743034591339	11.4560481361417	10.6328155714173	9.99971545382285	10.3233986997244	10.3126411129921	10.2998711269291	11.2014551655709	10.540223992185	11.9722403106496	10.7798152669685	10.0699897623898	10.6693404707677	11.0250859737008	11.3197385308071	11.3126629616142	11.083458026752	11.1304907779921	10.7194595840551	11.007759837874	10.7956656104528	11.6709573299803	10.8084127127362	10.9983833934646	11.3710468872244	10.6222949917323	11.3710468872244	11.4883838842323	11.8408549655315	11.5874989477953	10.7424816352953	11.2158458411417	11.5377450354331	12.2409318502756	10.6247897814567	10.8735010523819	9.32773246438583	11.3055481695276	11.1501905531299	10.3563956760827	11.2932486646654	10.6529766711417	11.1123013272244	10.6201637447835	10.6
 317077763583	10.2680059709055	11.6335073564764	10.8917781362599	11.6460306958858	11.6831328046063	10.7448360508071	10.6556659746063	11.7037133097244	11.1154284234449	11.8476668712205	11.1069937609646	12.2707652728937	12.003551801811	10.7828728518701	11.2569496486417	10.1977246647244	11.4883838842323	11.8135709413583	11.0164027475	10.7993753526378	11.6519288003346	12.3224373785236	12.3116465748032	11.4996591466339	11.2192112824606	10.5874783569488	10.5154777034646	11.0099023719488	11.0917067151378	12.0961437245276	10.4476818202165	11.7229787033858	11.248260477815	12.1333543519685	9.84750108025	10.7466222899213	10.5691117251968	11.1274171996653	11.1589717569488	11.3037864524409	10.2008841073622	10.8825167727559	10.584969400315	11.5602082804921	10.0501022188386	10.6507775973425	10.362166884252	10.7299119263583	10.3135181590945	11.1226253627559	10.8229638400787	11.2985060435433	11.792025836063	11.6025425407283	10.7731901900197	11.5853148209646	10.3581306067913	10.3398517056496	1
 0.3999774040354	10.6749273028543	12.039051086752	12.0082483844291	11.2613560859646	10.2040829029724	10.8904959030118	10.3577025945669	11.2032019252559	10.0070052386299	11.1258366473425	11.0782124780512	10.5958022683858	11.3170844780315	10.5503966370276	11.3968740924016	11.5144152599016	11.1922431233858	11.300303010748	10.9489538930315	10.3594792243898	10.4930886655315	11.0954172079331	10.7396605030315	11.0887072883465	10.4727129997441	11.8617232832874	11.7696327054331	11.2587076211024	11.7619227559843	10.810196076063	10.711883477185	10.4670606699213	9.89519741032087	11.8812953865158	10.6068869020669	10.4183930991929	10.8464394948622	12.2369127376575	11.0553200196063	11.1678382523031	11.7606515610236	12.0590580382677	10.3749797262795	10.4774806136417	11.575532637126	11.302915536378	10.4068280471063	10.7142273290748	11.0443657798425	11.1823097497835	10.8372371811614	10.8582925798228	10.9673569382087	9.93880860642715	10.7028134058465	9.70333751582873	10.4453679487992	10.9831272
 583071	10.7073009145079	11.1422530951968	10.505733734252	11.4429517858661	11.7452631201181	11.5666736175394	11.4420900988976	12.124416423622	10.4575432559449	10.9844845960039	10.4008939076772	10.8428135295669	10.9611346615551	10.6485797993898	10.4955157537598	10.8024355555315	10.3799089072835
200614_at	13.8225471159843	13.1069304599016	13.3510960730315	12.6595577184252	13.5692827445866	12.7812687149016	12.8174452969094	13.780800593189	12.8891966579921	14.6375072655315	13.8858469094488	12.4956911816142	13.9741502312598	12.2290260792913	12.8107307993898	12.8822765963386	13.315514029626	13.671656868563	13.1593383008071	13.7740588481496	13.4270809560039	13.2466693314567	13.9302847294488	13.2276831453937	13.1325228388386	16.2324767878543	13.0815928962599	14.8706097999213	14.5205546335236	13.6783546590748	13.4970643648228	14.7273271306496	13.6592559234449	15.009629771063	14.3214552641929	13.4849251416536	13.3931723300787	13.5092429925787	14.0406609305512	13.8087796219882	13.7322467693701	13.0081445160433	14.3470815694685	12.7781529237992	12.9508717202362	12.6855803042126	13.5274724602165	13.0685212684449	14.461665747815	12.7303427025	13.0358669643701	13.3510960730315	13.3877641137402	12.8717509399606	13.0119930951378	12.5305329811417	13.2606459538189	13.6195342683661	13
.6463053357283	14.1627936086417	12.7086605659252	14.5865498984449	13.2852418391732	13.2655915489173	13.5752809939764	13.5633030862205	13.5458924758858	14.5621650297638	13.0436719166339	13.7119990247047	13.1325228388386	13.0358669643701	13.1812660017126	13.2563917025787	13.3615662920079	13.2039276300197	13.3667429903937	13.4678086243504	14.7683016145472	12.7272458754724	13.0318405829724	13.4619180021063	12.875655228248	12.875655228248	14.4707593843307	12.3786852873425	12.9890721004724	12.2117141816929	12.5907452786811	12.5960664795472	13.0897624162205	12.8243141795276	12.6652459965157	12.2349081946654	13.0237207312795	13.3564372347244	12.7940980347244	12.6456083187598	13.0643368027756	12.3267896858661	12.7117435837795	13.5692827445866	13.4383164312795	12.6231686994882	13.7740588481496	13.8511920475	13.0643368027756	13.5575347296457	12.4688890690354	12.512815545689	13.0004121476575	13.3720444539173	12.1155278442913	12.437637962815	11.9754093055315	12.0672648273622	12.0893452203
 937	13.0397137447638	13.4383164312795	13.5458924758858	13.3410044875394	13.150731708937	12.3224373785236	13.0278324135236	14.4372842947441	13.0358669643701	12.6797958064567	12.0406741748622	13.6265192025	12.7843706088976	12.7974787025197	14.0634744420276	12.4757423630709	12.566671132441	13.4619180021063	12.0640791120276	12.8376314651378	12.290811791752	14.2639207411614	14.9479555665945	13.9079073076968	12.5907452786811	13.521521678996	13.1636280983268	13.1902642432087	13.1152054418701	12.6483955999213	12.9890721004724	12.6398562327559	12.4331585940551	14.379299058937	12.9144355572835	12.3654952085433	12.7491620697441	13.1460510407677	12.1333543519685	13.4383164312795	12.6679468656102	12.9252598240157	12.9144355572835	15.6986868505709	12.2727470357677	12.512815545689	13.6985394440945	11.7542449113386	13.5633030862205	12.8107307993898	13.3052453454921	12.8924938195669	12.4423949352756	12.1552328634843	14.5116598900197	12.343877737441	12.6968993655315	12.5305329811417	12.252905
 3528347	12.0440384480709	12.9890721004724	12.7272458754724	12.5987342480315	12.1650515017126	12.6679468656102	12.8613311691142	13.6064506946653	14.0188432212402	15.5343916283268	12.6203519245669	12.9252598240157	12.3310498533071	12.2270581642323	12.7589378554724	12.3963914402559	12.4907924040945	13.8858469094488	12.7209943912008	12.5204155844095	12.9731740244488	12.8107307993898	12.2175787083464	12.6940189141732	12.7909967261024	12.3459768936417	12.4331585940551	12.6595577184252	11.805492872874	13.1111348363189	12.8243141795276	11.9282705845079	13.0397137447638	13.2135143083465	12.9890721004724	13.2039276300197	12.5229831178937	13.3931723300787	12.1724003814567	12.9847239059252	12.1687750195866	12.5563612806496	13.4908122294882	12.5355002957677	12.5281553430709	12.3375947358071	12.3786852873425	12.0245412168897	12.3180355270079	12.3397919119095	12.6513662359842	12.4543943289961	12.3010871854921	12.8717509399606	12.2098173226378	12.5305329811417	12.4806752162008	12.2845649331
 89	12.8041821824016	14.0781259613977	12.5155255645472	12.8209263256496	11.8519193569094	12.5826961824803	12.8209263256496	12.9252598240157	12.4543943289961	12.6203519245669	13.759457110748	13.4100508384842	12.8376314651378	14.3876402102756	12.3504117670276	13.0198052736614	13.0561325355709	13.1460510407677	13.6592559234449	12.2668866199803	13.2420359659055	13.0521749751968	12.755821628189	12.8107307993898	12.9068557864961	12.6203519245669	13.6064506946653	12.1031925737205	12.2748683169882	13.0119930951378	12.6652459965157	12.4615785969488	12.341844185	12.6093498858661	12.7843706088976	14.6696578351969	13.0119930951378	13.3002526898819	12.8209263256496	11.9586881257677	13.7740588481496	12.1369717512992	12.6625118943898	12.6740309650394	13.1069304599016	12.6740309650394	12.8074997923622	12.8074997923622	12.7303427025	12.4615785969488	12.3676271948819	12.553779553189	11.8272277770866	13.0044599855118	12.6542302573228	12.1591251137598	12.264893754567	12.9144355572835	12.26489375
 4567	12.3654952085433	12.4239336170079	12.9731740244488	12.3397919119095	12.4568001652953	12.9655805787599	12.7209943912008	12.714828987126	12.7909967261024	12.9323915325	12.9180017655512	13.1152054418701	13.8790253006102	13.6592559234449	12.8376314651378	12.5329554952362	13.5274724602165
200615_s_at	9.50026087825984	9.66794257775788	10.1513604780295	9.42227633832677	9.76487158511614	9.36318223767126	9.73715456974015	10.1574638092146	9.4500874912441	9.65363030758464	9.53983252609449	10.4722336720472	10.3511246372244	9.40966669683072	8.06122413795078	8.95468881818701	9.29803404039174	10.1264451112028	9.9863359373819	9.01743636332283	9.72310183344881	9.2681946617264	7.52936591011811	7.50883904832087	9.61867489953149	10.4736851482284	9.92845693095276	9.96011521726379	9.60068333607086	9.53268623958662	10.1886790601378	11.2647695338189	9.56456375673622	10.8754859485827	10.1328716288602	10.0238932161811	10.4608491579527	9.749358012813	9.26157070010434	9.03050004167716	10.326026061378	9.81422495023622	9.87001901667126	9.03542922533267	10.1548031472638	9.92518009437598	9.52136165754725	9.38646064674802	9.72157613439764	9.17403730604528	10.4063791297835	9.16507317152756	9.70949120748819	8.97232572576968	10.3429699351772	9.58399194768701	9.27235791520079	10.149074757744
1	9.98153674942126	10.0101525762776	8.91642944491339	9.75702877804134	9.40915454521259	9.67147820249999	9.75702877804134	9.71737666794488	9.81135763347441	9.58958408637599	8.77046148209448	10.4627875195669	9.96559814635237	8.70711577808858	9.32393158235039	9.3176096196122	10.6300750821457	9.52408526423032	9.2561201524626	10.224541702126	8.69432878187992	9.87896630936614	9.60664391341338	10.3459560186221	8.97609078569883	10.2910988386024	10.297355745689	10.0981754536024	9.19147519330511	10.0674214700472	8.66605601748031	9.49565226433071	10.170544153248	10.7840404725394	10.5397157126378	9.54529008912204	9.40863909786417	9.75854766914568	10.4656436686614	9.71859941998621	9.34953542212598	9.00140210585432	10.1073861165512	9.24394756394291	10.2289962121654	10.2856646950591	10.4886748320276	11.5699408255118	10.1570771627815	9.7669529264626	10.1321304671535	10.7101174690354	9.62968683382678	10.753680884252	9.52162535251378	9.87480795898425	10.0080398765394	9.52891941487795	8.9775077
 9107677	10.3763107899016	10.1985032322835	9.77546221926967	10.1085246103779	10.2105638022244	10.558961418189	9.69160810777952	10.2289962121654	9.72432662876182	10.2282128955118	9.83639082694685	9.56397180669881	10.2455543389173	9.27887026600196	10.9401050019882	9.61058154687402	9.61031232568504	9.78129470495866	10.2856646950591	9.20060044052363	9.81422495023622	9.77517526603348	10.7489468750787	10.4998092570079	10.7246101469291	9.13772520187007	8.99543376059055	9.71737666794488	9.28584410847441	9.1895522262067	10.4444617689567	9.30655351724606	9.63251127112403	10.5363198159449	9.88059206771652	9.69857677889567	9.57599424309842	9.49376714152953	9.93181932624999	10.3033421991929	9.90480644790945	10.1945423545866	10.103320554185	9.71419286629331	9.5292020845748	9.32773246438583	9.26009099191339	9.72906396770275	10.6815698802756	9.2061631156496	9.57208050651574	9.02333441567323	9.32191407352559	9.67090511546261	11.9691480285827	9.37469761554921	9.13464411461613	9.19967037848425	
 9.17352725442127	9.54583574148622	9.87480795898425	8.55699467120275	9.50371777444684	9.7512341407756	10.1563354374921	10.3935909848425	8.70999141830118	9.77459364650788	10.6264419152756	9.58428139792323	9.66073230954331	9.79494112691929	10.1956902901969	9.59762845590552	9.83194421499213	9.13415676490945	9.6567714804252	9.99868703242324	9.65280316293307	9.93149099768111	10.4930886655315	10.645343533937	10.2660403206299	9.73683351116929	9.0230842632874	10.1295127916772	10.1578507510335	10.7472312059449	10.4727129997441	10.372698134685	9.47210210739371	9.53242296158267	9.51500178459252	9.83349876923229	10.6981607658268	10.065976446752	10.7779934252165	9.09776264430315	9.60636383053544	8.2723294084941	9.88092064434646	11.2260642304725	10.2161475972638	9.63336893216928	9.24766804473819	9.0764872115197	9.55261639095079	9.75306026612598	9.6973973247756	9.26499052621063	9.3060612821496	9.21731950412205	9.37831545716142	9.22044675422048	10.3926496844291	10.2395532080512	10.3273504627
 559	10.0856109848484	9.53133758572835	9.76005689407284	10.3502036666338	8.97984921154725	9.56819396406889	9.61755986147835	10.2579132015748	10.1025786961221	10.2278277561811	10.1521162683228	10.3537734724213	9.81234467543111	10.3247132583268	9.03964625392519	10.6535396134646	10.0718278223484	9.43740887340748	10.4254695633464	10.4829097192913	10.3394220299803	9.98253882264567	11.1589717569488	10.503324876437	10.0685454523524	10.1328716288602	10.7637448651772	10.0277755026102	10.8077982012205	9.98801085986615	10.6546009504724	10.2415291315354	10.6687981216142	9.96490801433466	10.1256627424036	10.2289962121654	10.3278103079134	9.98666154134449	9.83037457441731	9.65109610443111	9.72033083343307	10.0648562031063	10.2194186631496	10.0171603658248	9.75671993789961	9.99143801855316	10.3203232508464	10.0418873590177	10.1051521995315	10.3644104936024	9.45557228229134	10.6821102767323	10.0589887593838	10.1906657763189	9.17017645124606	9.7042168503996	9.83832755871653	9.34696747761811	9
 .38059171356496	9.51227384472637	10.4741615065551	10.6693404707677	10.9036119597638	9.89455113700787	9.43350686426772	10.5452471119095	9.57375108307874	10.2125734650788	9.83319027583465	10.2137636791339	9.48890696450787	10.2137636791339	10.2206021268701	9.02633527688188	9.38849835017519	10.3665347780315
200616_s_at	10.7548271477559	9.91032654956103	9.93915025406102	10.0604620591378	10.0648562031063	11.272417737126	10.6211839911614	11.584250401437	11.4073759351772	10.935501480374	10.3376963058661	10.886422446122	11.4996591466339	11.4351933619488	10.9529141219882	10.7159447851378	10.4421791190354	10.6869330351968	10.3372550531693	9.74428893515552	9.85780062966732	10.0288541928465	9.81703700123622	10.0059665650059	10.5523955994291	11.3287838692323	10.7822832481496	10.1686040945276	9.99971545382285	10.3105486773622	11.3489145377362	11.2872004111417	10.9721463965551	10.5067126748622	10.5115621102953	11.1100309068504	11.4915171546457	10.2607875324213	10.7112780254528	11.8784259902756	10.8224095623819	9.87256370906496	11.7391593740945	10.1697669604921	10.8811845064961	11.1653743531299	11.9586881257677	10.6836898133858	11.135234217874	10.5594233888976	10.5528740394094	11.2525923965748	9.52864139989765	10.3644104936024	10.9591136658661	10.8402841501969	11.1297178543701	11.21841866826
77	10.8678187594095	10.8904959030118	10.014354722185	10.4393945256693	10.3033421991929	10.8042084147047	11.248260477815	10.3511246372244	11.1054823027953	10.5110738949606	10.0373388881713	11.6402570733465	10.3002875561614	10.81872408	10.8036216902756	10.5140125460433	10.3173405916732	10.6803983237795	11.9421791441732	10.2910988386024	11.481076633563	11.8985834931693	10.5675995347244	10.8582925798228	11.415833177874	12.0893452203937	11.5645294825591	11.5546338680512	11.7254238827559	10.3709355833268	11.6025425407283	9.25934674460236	10.8378309105512	11.1839381356102	11.1525839335433	10.7834420286614	10.2779091447638	10.9414054558661	10.9407776164961	10.8235965071654	10.5431994765354	10.4133386732677	11.4780084008661	12.2768937830905	11.7013285553937	11.0142877257087	10.772609008937	11.4233776266732	10.2636128395669	11.0516116334252	11.2175511101378	11.4915171546457	11.789188159311	11.0206805079331	11.4101419215945	9.86541461711811	10.9858341603543	10.2919469792126	9.8961841583
 2481	11.2577850597441	10.5761113648229	12.2250501284646	11.3480026081693	11.1282180377362	10.6826450685236	11.1541598013386	10.935501480374	13.3456910540945	9.25464047228346	10.7050369521457	11.2750312156496	12.2606341774213	11.6842998340551	11.3902791642323	12.3246362749016	11.4904307985236	11.1092776897244	11.4351933619488	11.1320074138386	10.6264419152756	11.9298181617323	11.5070193242717	12.0996257435236	11.4701150011811	11.0604908301575	9.67588900658268	10.9292932175787	12.2950589443898	12.7749137247047	11.1734408155512	8.42696281476771	11.2336879483858	10.342505097815	11.0908967032284	11.1069937609646	11.8218366680315	11.5325377719488	11.2690822104921	10.7171365831102	11.1390922504921	12.0131406767717	11.3453091908465	12.2989836979134	10.0772989723543	10.8976155251378	12.2041202139961	10.1445350936969	11.3968740924016	10.6880839648819	11.4128791048031	11.0961162254134	10.9387788370276	10.5298607388976	11.302915536378	10.0729290469055	10.0911346095591	9.77883164113779	1
 1.9073122790945	9.40471124108071	11.882819439311	10.7571875561614	10.3130804632283	9.72432662876182	10.7200641489764	11.7866269666142	11.8353624618701	11.6625877296457	11.3179445542913	10.1088959684016	11.2133757960039	11.5831488229134	10.5711438893307	11.4976156710433	10.0373388881713	11.2742078612402	12.3855361810236	11.5251668774409	10.4375330927756	11.785280833563	11.2022918787992	11.1289846610433	11.1336246382677	11.7415775355512	10.1933638197047	10.1181966628819	12.0707899901968	9.9722731249311	10.4050080634252	10.4680134045276	11.100806490689	10.2753910925591	10.6111216116535	9.51172007081497	11.1092776897244	10.4689092002953	10.4514792287598	10.3639617745866	10.7678765568504	9.96045480469881	10.868404302185	10.8884174547244	9.94047154551967	9.75306026612598	10.0568678896535	8.64579780155314	7.7846844921496	9.58481626337794	10.3709355833268	10.0699897623898	10.7542467223819	11.3543612338976	10.6958933183071	10.2225752194685	10.2048917996654	8.65760531594882	10.7968946
 755905	9.22807120692717	10.1351040612953	10.7792229037402	10.0352213984921	11.056808167874	9.66357658177756	10.9367711812795	10.7229035161811	9.58848339108858	9.88600607319095	9.94349160510235	10.505246176122	11.4560481361417	10.2721135085827	9.94279458917323	11.5240805807874	11.7489319590157	11.3352124545866	10.2351532117126	11.4322023760827	11.2210408406496	10.9948836735039	10.437025955689	12.6542302573228	11.1258366473425	10.9529141219882	10.3816885813386	9.79859490482481	10.9768570740551	10.1085246103779	8.99937373671259	10.4254695633464	11.6300831426575	10.9707449805118	10.4819605075394	11.3055481695276	10.6137620484449	11.0487836021653	10.6404322145472	10.5901136599213	11.3037864524409	10.7130971390551	10.0863657476673	9.56903269738189	12.1552328634843	10.3551063465354	10.0637718503091	9.73020541886417	11.2491288935433	9.45872722700985	11.2525923965748	9.6883705819193	9.46499893928346	10.6836898133858	9.77849079749606	10.3921775517716	9.34568179778936	10.6970557093898	
 11.2319060300591	9.55400525260432	10.6206926329921	9.96962316974803	10.4774806136417	10.9529141219882	10.0922277347028	10.4277224428937	11.1383187672244	10.8483263734843	8.95996002228937	10.1797885421063	12.0082483844291	11.1661995175984	11.012042604626	11.2836438843307	11.6964871769685	10.645343533937
200618_at	12.4095902530906	11.7278424554331	10.6925836210039	11.389218132126	12.1888570919291	10.4050080634252	11.1430276324606	11.5966723815748	11.399795424311	13.3510960730315	10.9577733306299	12.9473087071457	11.5059617359842	11.6197509526772	10.4722336720472	11.4007903752756	11.3287838692323	11.3701353192323	11.7748936383858	10.1540186787677	10.9313067524803	10.4637391515354	10.8646280939961	10.868404302185	12.0098648274409	12.3116465748032	11.8434974062795	11.083458026752	12.0343864161614	11.6941002176968	11.6013910801181	11.164578096752	11.3507091753937	12.5485874613386	11.721844039685	11.2092307540354	11.4751790956496	11.2184186682677	11.3453091908465	11.877059054252	11.2890034851969	11.2295147848819	11.1054823027953	11.7452631201181	11.2950557909055	11.2184186682677	11.1297178543701	10.8053774705905	12.0440384480709	10.7560162235236	11.3978660334252	10.9570916134842	11.1422530951968	11.0099023719488	12.2586435792717	10.5363198159449	10.8621233415157	11.1997978571457	1
1.4063341450197	12.5459673151378	11.0939248708858	11.7379283833071	11.2388539327953	11.8971518310039	11.0759767355512	13.4324776745866	12.4470854759252	14.0042691286614	10.8589132903543	12.7365742415945	12.0575529188583	11.6163282484055	11.5613249242716	11.5336155978937	11.8434974062795	11.5133601189173	11.3525891410039	11.5591093784843	10.556421141437	11.5282836118898	11.6289413410827	11.3037864524409	10.7619425895275	12.6740309650394	12.4806752162008	10.7956656104528	10.5855073294882	11.6312048799409	10.1555624872362	10.8205538362598	11.7502801596654	12.4615785969488	11.3090751170079	11.4177282894291	11.4026557326575	10.3871324519685	11.6578390026181	11.007759837874	10.0714681378228	10.6821102767323	10.7367273826969	11.1390922504921	12.3877343535039	11.0707946379921	12.8717509399606	11.2793106950787	11.0443657798425	11.6013910801181	11.3988742737401	12.6370893987992	13.0044599855118	12.2329595584055	12.0543283624409	13.4495337125394	12.3697627537598	10.766131180748	10.33124
 87423031	11.3306581425787	13.4678086243504	11.9465110346653	12.5030898958071	11.8927945104724	11.7632026574016	11.8408549655315	11.5943213154921	11.093170014626	12.0147119400394	11.3011161968701	11.8027993447638	10.6388013790551	12.0758864446654	13.1152054418701	11.3020339676181	11.3552972715551	12.0327563124606	11.3224829921457	11.5059617359842	11.597840398248	11.211667918189	11.4447833629724	11.6093599585827	11.327001413563	11.437197964252	12.0927179581299	10.8798721231299	12.6740309650394	10.3763107899016	10.7749314024803	11.6163282484055	11.8325961443701	12.4931307332283	11.0744573475394	11.1597735269094	11.6566622158858	11.5153966243307	11.7428402046457	11.8703886839567	12.505503755059	11.0604908301575	11.0113280986811	11.6578390026181	11.6128579466535	11.302915536378	11.0280126384252	10.8911448502756	11.7097327419488	11.9014492099606	11.7606515610236	10.7696626011811	11.8001809539764	11.0604908301575	12.9808325439764	11.3461714754528	11.6637915832283	11.5440571938386	1
 1.5921295534843	11.4936021476181	11.9132471363583	11.5591093784843	10.9062641925984	11.3759237508465	12.2369127376575	11.1939405369882	11.0701249025787	11.8504886366535	11.389218132126	11.2622386462795	11.4986145729527	10.4027740435827	11.8408549655315	11.6300831426575	11.4148569804331	10.5725980725787	10.8792371988976	10.7171365831102	11.4780084008661	11.5208999175394	10.6671446373425	10.9056007875394	11.5174833937795	12.3310498533071	10.8792371988976	11.823237477185	11.395873291811	11.4233776266732	11.0872105193898	12.2077602390945	11.5429840510433	11.9662913381693	12.0977871297835	11.481076633563	11.3090751170079	10.9515670413189	11.443897463878	10.6781656077362	12.047594326752	11.2388539327953	11.817718229252	12.2727470357677	11.2759143166535	11.0789764241732	10.7466222899213	11.9000105873425	11.6013910801181	11.1964664197047	11.8504886366535	12.003551801811	11.3682386850787	11.3417413322244	11.3243152253937	11.1266425532283	11.6036420940158	11.7379283833071	10.600000551
 9685	10.4555881900787	11.2388539327953	11.2587076211024	11.2388539327953	10.0852163208996	10.9381282913779	10.7448360508071	11.7838651592913	11.2397588185433	11.0487836021653	11.5429840510433	12.714828987126	10.8805215435433	11.1154284234449	11.156541425374	10.9673569382087	10.9721463965551	11.2707320548819	11.3398582641142	11.8394992527362	11.3426213112795	11.5144152599016	11.8574991898031	10.7792229037402	10.5013116348228	11.7074169387008	11.9162489466732	10.6875195376181	11.7135502959252	11.4478951716732	12.0575529188583	12.0115399848032	11.6036420940158	11.3287838692323	11.8040884328937	12.8646075437402	11.0206805079331	10.6948005511024	10.1167128535295	10.5387002378346	11.4986145729527	10.9212183524016	11.0523728030315	11.4580589439567	11.5809796109252	11.1039755820276	10.9976974845866	11.0841978258858	10.874134784626	11.7060387801968	11.0894162102165	11.0185846837205	11.8941666100787	12.3610932568504	9.59269425818897	11.4420900988976	10.8950234990551	10.7870419478937	1
 1.3011161968701	11.5197489562992	10.9340895206299	11.0879852182677	9.7840774277185	10.6079015722047	11.3480026081693	12.0961437245276	11.438230180315	11.0789764241732	11.6507490918307	11.2854395173819	10.7720674826378	10.6442834140551	11.1054823027953	11.0961162254134	11.1390922504921	10.936152538563
200619_at	9.91373643007874	5.96011319432874	10.6599724623819	10.232290193248	9.08453388338977	11.6025425407283	11.3489145377362	10.4095960838386	10.7864303305905	9.91064582064172	9.11849354226181	9.66330716944094	9.96896729301181	9.48246277993308	6.27318768673031	6.70263085122442	10.3551063465354	9.84654582370867	8.22385981824016	10.3506490330709	8.92896838875198	10.0834409065709	10.0320427611673	7.46026582631693	9.73080758227166	10.9803343021654	9.77761353190945	10.4651460713189	7.14013850041141	9.00558091349212	9.62575641504134	8.44695846833268	7.13580336659842	6.44405147041339	8.34532569125787	6.47169134954724	10.5023456318898	8.68757482806693	8.83233105878938	8.95788551343308	10.4547531175787	9.90968808042126	10.2611657118701	10.3908069178937	9.24250669678346	9.3785470617244	10.988667713248	10.8162998698622	7.99829502963189	10.8409085356299	9.94647426888385	9.03732200033268	6.17106369777755	10.7828728518701	7.07803866182086	10.3135181590945	10.2190233856693	11.06123075840
55	10.2399888424016	10.5503966370276	10.5655132326575	8.29402771752952	10.3572811294488	9.44445655355314	9.93246886335629	8.82156470153543	9.40291641512992	6.19532241312205	10.1809774413583	8.24807617886024	10.0776587316161	9.22240518516534	7.1518372838445	8.77814929038582	9.25114250945276	9.36108526967324	9.46920053638387	9.84934623022835	6.15336547512008	9.18781112907284	7.48011670223031	9.79059577907087	10.0426290391023	10.326026061378	10.6063885862008	10.4207545392913	10.185927706811	9.80637605286024	10.9186614627559	8.70867797041929	10.5833444902165	9.95840106372441	10.2800135082874	10.711883477185	10.2538043399606	9.97773144507677	11.4571274663386	9.53788459454134	11.6449136933268	9.63363353833465	10.4509663775	9.90449012909252	10.9173412598425	9.87834475970276	10.6431891009055	10.9036119597638	10.2542176233465	9.60353963864568	10.2173937323031	9.76637469015552	11.3654675661417	9.80702495797834	10.2145537942716	10.8557768965748	10.1805796589567	9.9021410670748	10.132502
 5067815	10.4670606699213	10.3763107899016	9.84028436095866	10.886422446122	10.5926771136024	9.37495008332086	10.5818339554724	9.92779113908464	11.4392296274606	10.4670606699213	9.98082911342519	11.1123013272244	10.8690238741732	10.2529649394488	11.617490762815	10.7142273290748	10.2791657630315	10.0070052386299	10.4833931448622	10.8290795259449	9.18075979183858	11.1282180377362	10.6190702050591	11.3352124545866	10.0922277347028	10.7142273290748	8.81509319464173	10.2048917996654	10.9570916134842	10.4746334801378	10.6382697257677	9.41994482054134	10.815068780059	9.20156649470275	10.1886790601378	11.1831065372047	10.1369492603799	10.4736851482284	10.5696171380905	10.4978513934055	10.7684126854331	10.5227835025984	10.5498670011614	11.2595814959842	9.99074171740945	10.5833444902165	10.533399938878	10.7448360508071	10.1181966628819	10.2476671552559	10.169003742815	10.9333776059055	10.7554381918504	10.9914324752756	10.7512408843307	7.09894427125592	11.4007903752756	10.4838512005906	
 10.3958452205315	7.68846608097637	11.0450871612795	10.1980962739567	10.5238020176378	9.63740966496851	10.3612706184843	9.56624074350985	10.0418873590177	10.7714451558465	10.9673569382087	10.4790347171457	11.2534755915945	10.3411781719488	9.85780062966732	10.4993373073425	7.88923916691339	10.6015826925	10.7124938592126	11.2108735673819	9.60891415301181	10.6738018883661	10.9306569024409	11.1234701889961	10.3033421991929	10.9002723057677	9.53185973939371	8.62287942131496	10.0444031852638	9.29547655971654	9.01304343048425	9.7859706451437	10.4632651427756	9.57234828895473	10.2538043399606	8.14049531666141	10.5655132326575	10.6693404707677	9.93081911097638	10.5604081599213	10.3692045609646	8.63795319394487	10.1351040612953	10.1498243760847	10.0729290469055	8.67578265123031	10.6671446373425	7.80524842380906	9.49751405007282	10.0652475610571	10.8634243981496	9.94682605542914	9.60722048703149	10.1388811458051	10.3118033620473	10.4179258354331	9.98865425171063	8.66837595525787	10.1778
 61170374	5.62707834937992	8.68068126044488	10.0710992864882	8.80509256711417	11.700102389311	10.3981326260433	10.8545042079134	9.72278282898819	10.0348729555157	11.2784925683268	9.91698783312993	11.7682747593504	10.2093526261614	11.1186169946457	6.84122111566733	10.3459560186221	11.0992592863583	10.3880822018701	10.8402841501969	10.207678763563	12.2429500081496	10.4449195550394	10.8428135295669	10.2339477333268	10.7327193702953	9.6898251500689	9.9438545369508	10.9489538930315	10.0324087738701	10.2484458425197	6.90848077547441	10.0256671801811	9.54636600433858	9.66416578152756	9.89882784652755	10.4804614872047	9.09132578221063	10.3105486773622	10.6588709197441	9.93413687654529	10.1114972574468	10.6594246971063	10.2627952597047	10.0263458191654	9.62172551632677	10.036991278876	9.92449961345472	10.207678763563	10.0487117300197	9.10754819946851	9.58068898024803	7.53290294691733	8.62357536339764	9.71595990791732	8.28719092645472	9.48384748727953	6.59624123792717	5.70864724590158	
 8.45683548848031	9.93346481768701	10.9348133034843	10.185927706811	10.7101174690354	10.4040823816535	10.2089380242716	10.2956622441142	10.103320554185	10.6371943322835	10.0359473732421	7.00224804570472	10.8646280939961	10.261558232126	10.6073880316142	10.9782847564173	10.8229638400787	11.2647695338189
200621_at	11.7879026986417	12.9545899484055	12.3567923245669	11.5028039204724	11.732983978189	11.3949888855118	13.1111348363189	11.5863935650787	12.4956911816142	11.3534418904134	11.9863165897047	11.8434974062795	11.032861988563	12.0065723009055	11.820402543622	11.5377450354331	11.3787930511811	12.6483955999213	12.5281553430709	11.5251668774409	11.5602082804921	11.4540108938386	11.4519794889567	12.0961437245276	12.2768937830905	11.2473746431496	12.7812687149016	10.8627975029921	12.1424721956102	12.9286250302165	10.8059630084843	11.6880401946654	11.308125465	11.6357100304134	11.8547171016339	11.4128791048031	11.211667918189	12.7812687149016	11.9298181617323	12.4214403607283	11.7502801596654	13.0318405829724	10.6190702050591	10.493594026063	12.0707899901968	13.1769638647441	11.4420900988976	11.3672461071654	11.9436241726969	11.9192458611811	11.5272036301772	12.617680006122	12.1851354305315	11.3417413322244	11.4101419215945	11.597840398248	11.8040884328937	11.9298181617323	12.02
78494017716	11.8913450300197	13.4215239558071	11.5028039204724	11.4936021476181	11.7254238827559	10.969406688189	11.6722213860236	11.7644775725984	11.7182591812402	11.8218366680315	12.1458870995669	12.1814616120472	12.9359621794685	12.5178697553346	11.9116940160236	12.6203519245669	11.4540108938386	12.6883194462205	12.4956911816142	11.9707476036417	13.3667429903937	13.0158054161024	11.1218434932874	11.1375431565551	11.304674954311	11.3835247963779	10.8576458366338	11.4186889365354	12.0624541485236	10.513520178937	11.6660853581693	11.1798014241535	10.2198388941536	11.0386896052165	12.0508862956496	11.3759237508465	11.3170844780315	11.0968630965158	12.1316244728937	9.81012550281299	11.595517034252	9.66941786639961	10.8818330290748	11.9722403106496	11.4361855496063	11.4996591466339	11.3011161968701	11.0917067151378	10.8360099503346	11.1297178543701	11.2673232159646	11.8504886366535	12.3610932568504	11.4751790956496	10.7548271477559	11.8190251752953	10.9218652222047	11.9058321818
 11	11.4478951716732	11.9910673187008	11.5461579619488	11.5355580330709	12.2865910183268	10.8042084147047	11.2907135405709	12.7622351627362	11.4026557326575	10.8372371811614	10.8476666746851	12.2290260792913	10.7542467223819	11.2192112824606	11.3435484194095	12.1476638361417	11.9132471363583	11.9571686947638	12.0019203476378	11.6025425407283	12.1778371816732	12.5587973435039	11.0487836021653	11.6807567300591	12.0457498687008	12.2409318502756	11.0415358317126	12.0707899901968	11.8325961443701	10.7595937792913	11.7606515610236	13.1858317869094	10.556421141437	12.1927278597835	11.9940543830906	10.4198355370276	10.4142523125591	11.3507091753937	11.7593390152953	11.3011161968701	10.7530558469291	12.4399967487402	11.3020339676181	12.0758864446654	12.3786852873425	12.3481811607087	11.443897463878	11.7722580452559	11.0961162254134	11.5766263092126	11.6116887725984	11.8001809539764	11.9558895165748	11.2604620901181	11.1637491915945	11.5123059777953	11.251716711437	10.1743802250394	11.
 7254238827559	10.5936850959252	12.6456083187598	11.4119434811614	12.3610932568504	11.3931048773622	11.6915416387402	11.2932486646654	10.8457915540354	10.9205584208071	11.2397588185433	11.4650692316142	11.3872669375197	12.6997177031693	11.1186169946457	10.0363038925492	11.4101419215945	11.2631087891732	11.6555610098622	11.5525025098819	11.7415775355512	11.5546338680512	10.1066429554291	11.9029456299016	12.149660743878	12.6256480156496	10.7768386122441	11.2456617499213	11.9722403106496	11.3489145377362	12.7055179402165	11.7566971954331	11.2133757960039	11.7266747252756	12.290811791752	11.0887072883465	11.0199990443504	10.9522632702756	11.1470876130905	10.1085246103779	12.049163137874	10.8708801587598	12.3740483415748	11.8353624618701	11.8015274880709	12.2566594959055	10.4862370044882	11.2890034851969	11.3769304650394	11.0192556577165	11.5240805807874	10.4393945256693	12.0977871297835	11.3806462293504	11.9421791441732	12.0147119400394	11.9330225517913	12.0179701790748	12.037437
 988248	11.952737697126	12.1611227511024	12.4399967487402	12.4883769096653	10.821790457815	10.9374437958662	11.3343234169094	11.6289413410827	11.1359727482283	11.7316448700394	11.302915536378	12.0526615939961	12.101453591378	10.8702270987205	12.6513662359842	11.3261171706299	11.5535661073622	10.589014670315	12.4284786147441	12.2136031726968	10.8501600956102	11.0070482015157	11.5409579183661	12.0624541485236	10.8924400284252	11.9955692863386	11.382639289252	11.5874989477953	11.7974504563386	11.1973079057677	11.8644980804724	12.2077602390945	12.1907711289764	12.9217363962008	11.987972710748	11.712346620689	11.5633704173819	11.1234701889961	9.9374670463622	13.1069304599016	11.8463086092126	11.9769270012598	12.8822765963386	10.7756114076575	12.6997177031693	11.1084999811417	12.0423228886811	12.3504117670276	10.5493685563976	11.0627440315748	10.6053134327953	11.399795424311	10.7655536927559	12.3290228882283	11.597840398248	11.2639532772441	12.0440384480709	12.1927278597835	12.3203
 105077165	11.1726432437402	11.6472354020276	10.9292932175787	10.8470232724409	11.0670980080709	12.0875482779724	11.272417737126	12.2748683169882	10.8322179308465	11.4691101971063	11.8246917562795	11.2967443906299	11.1258366473425	11.4271459434252	11.6807567300591	11.1678382523031	10.9865221203543
200622_x_at	8.82870349883662	9.42850434972047	9.52973642483268	9.01187544213978	9.42487443573819	10.1505798181142	9.23878914762008	9.47051807304528	9.53297248026968	9.81703700123622	9.90742546237599	9.00067795622835	10.1555624872362	8.47652270283268	8.0080294693189	8.8728157263248	9.04034995363977	9.83445602118701	9.14266834506299	9.00372864984251	9.65393104806692	8.64217400199212	9.10973271144489	9.21032596088386	9.00996095967716	10.2668442036614	9.15769838513976	8.81977399685039	9.49295318069882	9.25783496482873	10.0077013634587	8.96604330296654	9.14813799315355	9.0753517848189	6.37438332382678	9.15318793560236	9.71622068360433	9.05437578798228	8.94492713996063	8.36226013243897	9.63278633257087	9.22757582527363	9.2499055554311	9.54039999241141	7.69963231284055	9.58068898024803	8.8636319020315	8.73359585878543	5.53712273441732	10.7385250032677	9.8657390794567	9.95229965167127	8.58360712648819	9.49893312764961	10.3958452205315	9.81452102005907	9.54255476544489	9.3680176798818
8	9.70916695385237	9.84278650307676	10.3529181009055	10.0666840372461	9.43220541105118	10.7731901900197	9.47631187061221	8.92618617460236	7.64563633896653	9.45140065977756	9.92518009437598	9.12708830282086	9.26056879424016	8.27007284362598	9.39392277849213	7.49099733386812	8.71376704811023	9.34011626946457	9.00741095604921	8.91168538761614	8.73739973225394	9.58371168301575	8.43862988503741	9.79465296941929	9.33503447512008	9.7603468518248	10.2881968827756	10.6588709197441	10.0805482833799	10.544728243937	9.42876023327362	9.54691712444094	10.1362298059173	9.73896671410827	10.9442080376968	9.78377370752757	10.0970868342205	10.0331228357913	8.26354303403543	8.89989750654134	10.0206742392283	9.96390986030906	9.68539126673622	10.0593874164094	10.0383677502992	9.79247359367717	10.3033421991929	9.85251571624016	9.30103628497835	10.3644104936024	8.87187736132677	10.3325658690551	10.3067254966339	9.15722984273819	9.94750293435432	10.5115621102953	9.83768419246259	9.43245345489566	10.2
 517598298031	9.51200574076771	10.5442262023819	10.6227802195079	9.7809711125	9.93016555764567	10.7200641489764	10.0045800793287	10.6908750485236	10.1332613915374	10.6540296241929	10.5397157126378	9.99629521972245	10.1471928767047	11.422442768622	10.5901136599213	9.62940657663779	9.87446803639566	5.42224940472047	9.76637469015552	10.1238076615177	10.1287933145118	10.0494011678228	10.0483210852441	10.1797885421063	9.88963668284842	9.98462969635039	10.197323926378	10.8507895573425	9.24697177461023	10.1844088851772	10.2595699424016	10.0461623349272	10.0630448314961	9.83736585739173	9.67906490137008	10.3411781719488	10.4896187042913	9.70124973873621	10.3338534701181	10.9721463965551	9.80606115868702	9.64246160558465	9.7603468518248	10.1494242939429	9.34089636126576	10.0948684928366	8.90872092172046	9.75425912671456	11.0767125681102	9.88254083113189	9.96864236336418	9.5480234965807	9.94924006642125	9.73953517202756	10.1498243760847	10.3612706184843	10.416565176752	10.0397416517972
 	9.48653035270275	9.98567679446063	9.7816108420256	9.92223332717126	9.31610733951377	10.7714451558465	9.59762845590552	9.77761353190945	9.95090815505119	9.29898843513977	10.0681601671181	10.0401178031496	9.89715431613188	10.0746864071949	10.2024684330906	10.5115621102953	9.93413687654529	9.28560484599607	9.56067253581693	10.111881774189	9.53761008344883	9.87224228485628	8.90989963254725	9.54501488308464	9.52136165754725	9.92125037444488	10.0754254679449	10.2387260991142	9.79059577907087	10.2672157863189	8.9713739333937	10.2249628892913	10.3799089072835	9.91698783312993	9.42589727441338	10.2860720483661	10.8495762742323	10.1747587892716	10.3999774040354	10.7619425895275	10.1586329132028	9.51913735351575	10.4959819871063	10.2137636791339	9.97195250998228	9.27235791520079	9.47980453891338	9.66102169194292	10.9618385825984	9.81607218124804	10.176695708189	10.0196225810276	10.1181966628819	10.3908069178937	10.4444617689567	10.5436994442323	10.0504288069469	8.40044249573031	9.7812
 9470495866	9.85030957807678	9.55481851800787	10.2932083391535	8.86498383477559	9.45584757461614	9.88831994967913	10.3639617745866	9.92026915223819	10.1230695476162	9.8876847104311	10.7987684937992	10.697602013937	10.7500876871653	11.2656400732087	10.5129908752756	11.5007291769095	9.68017488390157	9.56290181872441	10.4183930991929	10.0345180270433	9.77546221926967	9.78222859897047	11.0530569810433	10.0122392316791	10.1081339227303	9.59790095696457	10.5609446381496	10.2856646950591	10.3321255930512	8.57791284607086	10.5488386653346	9.05644514727361	10.0776587316161	9.73806256650787	10.0889293240413	9.3646999571122	9.37239371203741	10.2052845936614	9.54202224575393	10.3147569755906	10.3953817200591	10.1651507124055	9.66911663301181	10.3985939056496	9.09372681473425	9.6973973247756	9.28436808483661	9.06002590254528	9.56928738614961	11.0400845786811	10.0242485085787	10.2343537082087	11.2473746431496	8.95215297796851	9.43034663424212	10.343410099252	8.77521348341142	9.522724628452
 76	9.91732053790945	9.81981068997048	10.207678763563	10.6143178022835	10.0146836561319	9.91898428640748	9.76999747925984	10.0633816981575	9.6775864674685	9.41384536782284	10.1925911822441	10.165525791748	9.43971714518898	10.8084127127362	10.066327196372	10.088590020689	9.84620620018307	10.3216301883858
200624_s_at	11.5602082804921	10.6540296241929	10.5578732853543	11.5409579183661	11.2050197759843	10.6163875438583	10.1272090393819	11.9237803899213	10.3908069178937	12.2509099826181	10.6480753281693	10.1647856109331	12.0543283624409	9.6194906274626	11.5766263092126	10.3713984746654	10.5771797975394	11.0774958617717	10.6190702050591	10.6821102767323	10.6556659746063	11.1806628850394	10.2558425730118	9.72610660938583	11.171803153189	11.6233720608071	10.5367591380906	11.3692059386417	10.7731901900197	11.1297178543701	11.6697384602953	10.3648448208268	9.66853595018307	10.4114680508858	9.78779386858662	10.485742820689	12.1280813942126	10.6815698802756	10.3020213698622	10.6068869020669	11.4361855496063	10.792046197815	10.9218652222047	11.7182591812402	10.9075560927756	10.619635532815	11.6300831426575	10.914092036437	10.7560162235236	10.7472312059449	10.9496404334843	9.54336592376968	11.0641686701378	10.7147993024409	11.1629101897441	10.932688474626	11.3882976098622	11.2985060435433
	11.1084999811417	11.0343305687795	10.8241963863386	10.6350041143504	10.9173412598425	10.2202170298228	10.6437432729134	11.7147542859252	11.4044558861221	10.7240565019291	11.2371433486614	10.7142273290748	11.2006728769488	10.421656185374	10.2379274226772	10.9299626957087	11.4458047316732	11.0106182008071	11.4361855496063	11.3863182358661	10.4746334801378	10.6826450685236	10.0547309829941	10.8266393497244	10.1847859276968	11.8394992527362	12.0050574846063	11.3055481695276	11.1653743531299	11.1100309068504	11.3135485086024	10.519918897874	11.9073122790945	12.2429500081496	11.3599094140945	10.5797938051772	11.0968630965158	11.5028039204724	11.6771233304134	11.6104926146654	11.1414730214173	10.810196076063	11.6578390026181	11.3287838692323	11.3352124545866	12.090979170315	11.8547171016339	11.5059617359842	11.7812812985236	11.6976562018898	11.0028046065158	11.1798014241535	10.6502561204527	11.4915171546457	11.8644980804724	10.9427833804134	11.3297363441536	11.4519794889567	11.0946
 757772441	11.6649088576969	11.2715534876181	10.7858089122441	11.2881086288386	11.8040884328937	10.7263781302165	10.5452471119095	10.4059256349409	11.5776664887402	10.9728349722047	9.91338313571064	9.18075979183858	10.3442646891929	10.7084127166339	11.5398959742323	11.2303278601181	10.3995354921063	10.3849137177165	11.0722144279134	10.8735010523819	9.97982204086811	9.33555068478543	11.5388109887205	10.4346765893898	11.9910673187008	9.9021410670748	9.66941786639961	10.3489231376575	11.5677023376772	10.6821102767323	11.2863138238189	9.8294540345689	11.1864692209055	10.6393367757087	11.2604620901181	11.1798014241535	10.7413544706299	10.989399264626	10.4453679487992	10.8175280676575	11.0422061602756	11.5303421206693	11.2235114959449	11.0649010686614	10.4538303773819	11.4701150011811	10.7078591531693	11.4976156710433	11.5874989477953	10.2595699424016	10.2550119802165	10.6100453868898	10.7460509249213	10.9114831325	10.7472312059449	10.6847473773425	11.4312031240551	11.8001809539764
 	10.1388811458051	11.1914157334252	11.3863182358661	10.6068869020669	11.5388109887205	10.5756402554331	11.6649088576969	11.3461714754528	11.0819207587598	11.0301107589567	10.9735018007087	10.4328261033268	11.2125377983268	11.6578390026181	11.2192112824606	11.8218366680315	10.2691969202953	10.9680288472441	11.356240866811	11.7194025712205	10.886422446122	11.1509616502165	11.2595814959842	10.9536167452165	11.5710687861024	11.4841956305118	10.999099178996	11.2218500769291	11.6783514530905	10.3731346382087	9.3186493791811	10.8144510821653	11.2167096482086	11.7489319590157	10.7512408843307	11.6495448682284	11.2622386462795	10.6502561204527	11.681964247815	11.071487385315	11.5048514232874	10.9285812480315	11.147841507815	11.7974504563386	10.3368203602559	11.4128791048031	10.8728593755512	10.7589901876969	10.1977246647244	11.8408549655315	10.1328716288602	10.6654542659449	10.8811845064961	10.3940159826772	9.69189182921851	10.5828562448819	11.415833177874	10.5823271590157	11.8956628
 717913	9.4600761090374	10.5787446942126	11.6245000579724	10.176695708189	11.3872669375197	11.0487836021653	11.2192112824606	10.9735018007087	10.9088348873425	10.4877041250394	10.9442080376968	11.6697384602953	10.893102321752	11.4926005474606	10.8156538577165	11.3682386850787	11.4831900317126	10.968684102126	11.3215825632283	11.6795645501772	11.0954172079331	11.6013910801181	11.2577850597441	10.7316576667126	10.7194595840551	11.251716711437	11.2950557909055	11.2244126715157	11.3170844780315	10.3156583304725	10.8193239969488	11.069403976122	11.860281559311	10.0415458466319	10.3740337305315	10.7240565019291	11.6831328046063	11.4580589439567	10.7518835615157	10.6897199083858	11.1016113830906	10.4833931448622	10.1709400807677	12.0842453121063	10.2492573865945	10.0042342432303	10.4133386732677	10.8526766828346	10.7834420286614	10.3840288106102	10.9285812480315	10.6404322145472	10.5452471119095	11.6578390026181	10.6821102767323	9.25562101779921	11.1194197149803	11.0908967032284	10.
 3088621103543	11.7135502959252	10.7338810130709	10.505246176122	11.7415775355512	10.4529274062008	10.4926167648622	11.1226253627559	11.4429517858661	11.0106182008071	10.6616339887992	10.4412517225197	10.1809774413583	11.4904307985236	11.5345598474409	10.3660784426181	11.7135502959252	11.0701249025787
200626_s_at	11.9987132822047	12.1226505458858	11.3645366494094	11.7515667012599	11.9863165897047	11.4751790956496	10.0341647755315	11.7476541791142	10.6258518397638	11.987972710748	11.2379623409842	11.0106182008071	12.0526615939961	9.74216896795079	10.4119544842717	11.877059054252	11.3940191585433	11.6697384602953	11.4996591466339	11.1734408155512	11.5028039204724	11.9014492099606	11.0841978258858	11.7735365259842	11.7579551612598	11.2682168869882	11.1670032166338	12.341844185	12.2409318502756	11.681964247815	11.7342352949213	11.3654675661417	11.4965085325787	10.9515670413189	11.2473746431496	11.9421791441732	12.1441118022638	10.7779934252165	11.3287838692323	10.7495083322441	11.5174833937795	11.3921544440157	11.5546338680512	11.1939405369882	10.8132016801969	10.988667713248	11.7593390152953	11.0164027475	11.2673232159646	11.1806628850394	11.8339210023819	10.3076005699606	11.7241265312795	11.2924281579331	11.952737697126	10.9127865200197	12.0825510415157	11.1312587736614	10.6
842169392323	12.1552328634843	10.5463057758858	11.0678418953346	12.0245412168897	10.5553881237402	11.4590617780512	12.1441118022638	12.1705237234646	11.2613560859646	11.617490762815	11.1462624948819	12.0423228886811	10.9462482636221	11.1100309068504	12.2429500081496	12.1190676510039	11.4509619205709	11.181455737185	12.4119581228937	10.612724427874	10.9367711812795	10.6089631476378	11.6989728784842	11.3426213112795	11.8519193569094	11.8716682845866	11.5240805807874	11.0480555927362	11.2845016218307	11.3739605079921	9.26525167232481	11.9237803899213	12.037437988248	11.449961435689	10.6891731834449	11.0961162254134	11.6048021387402	11.9000105873425	11.8868521965945	10.9252687984055	11.1312587736614	11.5776664887402	11.1202503729134	12.101453591378	11.8898000044094	11.9237803899213	11.7644775725984	11.5429840510433	11.5580475253149	10.9837838529528	11.7428402046457	11.2371433486614	11.5440571938386	11.8703886839567	10.6237574264961	11.7254238827559	12.0343864161614	11.42921741135
 83	11.6660853581693	11.8560660942323	10.6010548325197	11.8135709413583	11.7656774606496	10.3216301883858	10.6914817612598	10.904284154626	11.700102389311	10.9652801639764	10.1770910913583	9.47898437098818	10.5140125460433	10.4290691438189	11.8547171016339	11.4215583675591	10.3585831217323	9.65335840645276	10.841507563248	10.7477879648425	10.0941408712736	10.0390284164134	11.1964664197047	9.79681650720078	11.9847950316142	9.98427400484646	10.711883477185	9.78630466259055	10.5367591380906	10.4193677072244	11.1782377352165	9.01863219697441	11.6335073564764	11.4128791048031	11.712346620689	11.9176271741535	11.8339210023819	10.9735018007087	11.0099023719488	11.2100465701575	11.6197509526772	11.7037133097244	11.0307495745473	11.6222117706496	10.490098215374	11.8300392387008	11.1327918457874	11.605853738622	11.4101419215945	10.6842169392323	9.77974306215747	11.2456617499213	11.3599094140945	11.5251668774409	11.2328180683071	11.4660836099016	12.0526615939961	12.0858298392717	10.7506
 664723425	11.4904307985236	11.8841502559449	10.7655536927559	11.5197489562992	10.6803983237795	11.7838651592913	10.9009494054724	11.1069937609646	11.093170014626	10.8089996889764	11.6128579466535	11.5355580330709	11.7656774606496	11.7529658615354	11.6709573299803	11.147841507815	11.1398962472047	11.7391593740945	11.7278424554331	11.156541425374	11.6128579466535	11.7025426433465	10.9564342703346	11.7452631201181	11.690437409311	11.2690822104921	11.1981941862795	11.9511992554134	10.7234600925591	10.1728700983661	11.1359727482283	11.6578390026181	11.8040884328937	11.7933657655315	11.6245000579724	10.7016355187795	10.1544092618051	11.7403811065551	10.8950234990551	11.7060387801968	10.8335011520079	10.5358477747638	12.124416423622	11.0185846837205	10.9851495030709	11.2319060300591	9.48627585942913	10.6502561204527	11.8913450300197	11.0701249025787	11.4411490356693	11.161354976437	10.6274857967716	10.3674324076968	11.2845016218307	11.382639289252	11.5776664887402	12.0457498687008	
 10.2274344073228	11.251716711437	11.9617380908071	10.587992249311	11.4770371422047	11.4955465022835	11.3498206768504	10.766131180748	11.2976499735236	10.7124938592126	11.304674954311	11.6600725354527	11.0583385035433	11.5388109887205	9.83930492677756	11.7147542859252	11.8898000044094	10.5978486008858	11.3470904170276	11.690437409311	11.3787930511811	11.777425091063	11.1629101897441	10.3745035557283	10.6920371160039	11.0221462866142	11.7632026574016	11.1914157334252	11.1100309068504	10.8539353592913	11.4282355785236	10.6759738441929	11.9571686947638	11.0473114005118	10.7696626011811	11.2125377983268	11.6697384602953	11.9421791441732	11.2200917549212	10.9659613568701	11.6519288003346	11.0358270978347	10.5253163483465	12.1927278597835	10.9108030333465	10.4746334801378	10.7786328507874	11.6116887725984	10.628536968563	10.5594233888976	10.9611346615551	11.4945579359843	10.2712864416732	12.282759266063	9.67533585295275	11.0280126384252	10.3071694912205	10.893102321752	11.421558367
 5591	11.4996591466339	11.3701353192323	10.9414054558661	11.7761768050591	11.3090751170079	10.7310594834055	11.5164290996457	11.715979605689	11.6771233304134	11.4044558861221	10.8024355555315	11.562352312185	11.5853148209646	12.0262140034252	10.0859954417441	11.9192458611811	11.7452631201181
200628_s_at	9.15003329215748	6.90314948965944	10.8077982012205	10.6095063805905	9.19554692343899	7.76117339909448	7.12247108523032	9.27960877404922	7.14049295340946	9.16173636810433	6.14046791662008	9.85030957807678	9.89684446463779	9.60779209358466	5.93186215729134	9.09776264430315	10.5067126748622	6.86779806759843	8.20730603164764	9.50770082018897	9.52326251725983	10.2840571962402	8.91123026052756	6.67502868820079	9.84934623022835	8.94958302254724	8.25925357633071	9.09847650156102	7.78416117349016	9.05931247515747	9.51364502116338	6.98838922467126	10.3524880022244	8.90247968071456	10.2725162931102	8.41528054007677	9.78005559684251	6.5948972832126	6.68899125816732	9.49836490749999	9.14694197984646	10.7870419478937	8.82090157061811	9.49723687887992	9.61810478300591	9.97879379428347	7.94125644669291	9.63740966496851	9.59161511331299	9.67209828565355	10.0619435514213	6.25859164370078	10.1847859276968	8.88277983944881	9.12904458659449	10.0533159555925	8.4399854601752	9.315848616
07087	10.6344890312992	9.18397267051377	11.0641686701378	10.6964571950394	5.90494302941142	10.0260111731299	9.51999964760827	9.27435804896852	6.90469030655905	6.98804292666535	9.3035483806122	10.5660238990354	9.28756679786812	9.08849877527952	6.10708766884646	10.8533118142126	8.6419444898307	11.2959053905118	9.30379409970473	8.45211800740945	9.53843893316142	11.5048514232874	6.71297803669095	9.76606856029331	10.8089996889764	9.11194678136221	9.5957079124311	11.2491288935433	9.22118451789763	9.44843244668899	11.0056434555118	11.9785322319685	9.37342928560434	9.58535427116536	9.96524835975395	7.59408108453937	9.95333816405119	11.3063736533465	9.34062481398819	10.533399938878	9.46134461500787	10.7430596313386	9.55316384281496	9.86191748859843	8.38833548239173	9.73835621482874	10.8439601155906	9.81360763692913	10.8036216902756	9.3995929871319	9.99349816566339	10.010498841185	9.79800391607086	8.93037383725984	9.58123282179134	11.7682747593504	7.67811212968504	11.9617380908071	10.2
 791657630315	10.3278103079134	8.55365261259055	8.95720684838385	9.44207796608071	9.69536736128346	10.766131180748	10.4295038820276	9.8285036051437	10.1066429554291	10.1910274293898	9.19029929620866	9.48863841857086	10.9180251075984	10.7792229037402	9.04381720046456	9.82042140616536	8.23632207065748	9.58428139792323	9.79922273890552	9.38133094233269	9.63569642350787	10.2619708519685	9.4537222731063	10.4978513934055	9.54501488308464	7.07130477808464	9.33179434014763	9.90109697668307	10.088590020689	10.4853033068898	9.9863359373819	10.421656185374	10.0515074204035	9.69275922058858	9.33985989789764	11.6795645501772	9.97501392090946	10.2093526261614	11.9815736844685	6.69806276795276	9.51063982112598	10.001454641315	10.3898910099606	9.53185973939371	9.31508500237204	9.60464400275393	8.89345355423032	10.7258094240551	9.98048774067126	9.79859490482481	10.0827190210276	9.15769838513976	9.05553788267912	10.2476671552559	8.75634948971851	9.99349816566339	9.74581366237205	9.473981790899
 6	8.8184394407244	9.5850838418504	9.58454154406299	11.1686473404134	9.79952626661418	9.94890399484843	9.17621206901575	9.42227633832677	9.94147362756694	10.2105638022244	9.61337245394882	7.35834317506495	10.5706282203346	12.1742265208661	9.29898843513977	10.0871223029823	10.1965190044488	11.1981941862795	10.0429697695236	9.49919803368504	10.3692045609646	9.31305140945275	10.362166884252	9.54092076580709	10.3389899307677	8.96206281298623	10.6005045038976	9.32468034332283	8.62606286802559	9.67415001354528	9.78005559684251	10.5989642491536	11.7947121097047	9.82136317805118	9.41464101871849	7.74808194427954	10.7454680667716	10.8193239969488	9.95157473695669	11.4976156710433	8.90967384698228	8.30391648082481	9.90807322570669	7.51216174862008	9.97842608	7.75690304476969	9.49865745235039	7.96306756787204	10.036991278876	10.4491473222638	9.3178790713248	10.4346765893898	10.097450747252	10.3130804632283	11.1266425532283	9.50718439274606	11.8150195570472	9.70916695385237	9.46948709161
 417	9.4918887065945	8.70711577808858	10.031708939498	10.1670700419882	9.82914572261615	9.50638058500986	8.94982440425001	9.58428139792323	9.39185514112599	9.18929228797048	10.1486856136693	9.10248592906693	9.18711592080316	9.51832748901378	10.1362298059173	9.5970474697677	10.8969976984449	10.1956902901969	9.9863359373819	9.32468034332283	9.50611674248425	9.25833573905512	9.79800391607086	9.88702770002757	10.2828778204528	9.98324920170275	10.2668442036614	10.6068869020669	9.91898428640748	10.7762115995669	9.78532051690354	9.61700758578347	8.90342518916339	9.0621415411437	11.147841507815	9.58819418428741	9.29874180067519	8.58042066871456	11.3516341199803	10.6677000027165	8.96698200637992	10.7625532663386	8.6212696891437	10.0253123166654	9.07013816897638	10.5864818481496	10.1636598511102	9.25783496482873	10.2844349344291	10.6743636121063	11.3215825632283	8.94071916024804	10.7361658996654	7.17017454074804	7.11016928175787	8.94889448263386	7.54029356817323	8.60932656584055	9.1398
 4303320276	9.43166292050393	9.81481673151772	9.30531794306299	9.45792066978346	9.75825252068898	11.0924328733268	10.4519206022835	10.4179258354331	10.6105815062402	9.89882784652755	10.3251425703543	8.81281535023227	10.7810702384449	9.16967228123227	10.5238020176378	10.3844747574016	9.51337570200788
200629_at	10.2298338054134	9.65762228764763	11.6519288003346	11.4530139718701	10.097450747252	9.77699041524803	9.61393518474016	10.4774806136417	10.7039412698622	10.8748287589961	9.36368078521653	11.6163282484055	10.6632837604331	11.8448102991732	9.50425475005905	10.4337515274606	11.9586881257677	9.48115930496653	9.63656701744292	10.5958022683858	11.3516341199803	11.7135502959252	10.4940687389567	10.4955157537598	10.3515784082283	9.6825088582185	9.85780062966732	10.2981972572835	9.82914572261615	10.9225351228543	10.4245144799803	9.87192488804724	12.049163137874	11.8659685254331	11.936177743189	10.8211678502953	10.4584886832874	10.2052845936614	10.3429699351772	10.1929954772638	10.1621004179449	12.2270581642323	10.1456908998819	10.2492573865945	11.2776457094291	10.9680288472441	10.0313514222146	11.5164290996457	10.3529181009055	10.6931444551181	11.0811406109646	10.0334786147717	11.4670875912205	10.2427889375787	11.2836438843307	11.0214020973622	9.74009769566929	9.7353418192086
6	11.7452631201181	10.4656436686614	11.5966723815748	11.9558895165748	9.62004283554725	11.2907135405709	11.3710468872244	10.4259228424016	10.2828778204528	9.92845693095276	10.1092546049606	12.0358893562992	10.1825026406496	10.197323926378	10.2214093787205	12.1982521983268	10.2048917996654	13.2563917025787	10.7136843275591	10.1011582235217	10.6931444551181	12.7909967261024	10.2419593862205	10.4476818202165	12.2509099826181	9.51805486379922	10.5549180382284	12.2807688065157	9.93847105396654	10.4421791190354	11.449961435689	12.0575529188583	9.75185443526575	9.99802698749409	11.1493764116142	10.2725162931102	10.7938125275	12.1888570919291	10.1509848742894	11.4186889365354	9.58762532540158	11.4721432739173	9.94047154551967	10.4272513446457	9.50026087825984	10.2472182219095	11.0774958617717	10.2915309477559	11.3261171706299	9.67119685648032	10.4547531175787	10.5609446381496	10.9983833934646	10.1713598519291	10.0045800793287	12.6679468656102	9.63220601794685	13.4619180021063	10.4398
 362977953	10.748370209626	9.93115436449213	9.59161511331299	10.031708939498	9.93548445886023	11.7669689672047	10.9489538930315	10.633376234252	10.7817099546851	11.0070482015157	9.66619822612796	10.6371943322835	11.9450811750591	10.8891237302953	9.93580998655906	10.3282275591535	10.9796232691536	9.99383365262796	9.99902742752953	10.7643605602953	10.1471928767047	11.2303278601181	10.207678763563	10.8627975029921	9.94147362756694	10.8513929654921	10.103320554185	10.4337515274606	10.014354722185	11.4007903752756	10.0801588466476	10.7430596313386	10.4632651427756	9.96996745686615	10.8156538577165	13.1593383008071	10.6089631476378	10.8272171065551	13.6265192025	10.168222515689	10.877413295748	10.6031910125787	10.9775613315945	10.9348133034843	10.4346765893898	9.96390986030906	9.79435253575	11.6278286006496	9.99003953744094	9.98832617117519	10.6567198202953	11.113819542815	10.221798990315	11.0321893590748	9.99802698749409	10.1977246647244	10.4375330927756	10.4651460713189	9.7246218
 488563	10.5253163483465	10.3617081909646	11.8476668712205	10.0518854792402	10.2274344073228	9.74669346183859	9.78630466259055	10.7251964892717	10.531875611752	10.0168040727874	10.631194507874	11.5931922790945	12.3786852873425	9.65109610443111	10.4439767119685	11.2577850597441	12.2002554129921	10.0685454523524	9.94349160510235	11.2465542996457	10.2546237433465	11.2354472417323	10.1902571510236	11.2863138238189	9.64108537984843	11.1336246382677	9.86968669788976	9.46341463510433	10.3463550031102	10.1844088851772	10.868404302185	13.0198052736614	10.7281828987598	10.0714681378228	10.3502036666338	10.7061657999606	10.2729303883661	10.2753910925591	12.7457862187402	9.37958214974212	9.59404928062006	10.5634977296457	9.53001045914566	10.5372414367323	9.79741772199999	9.85030957807678	9.80197387174015	10.2668442036614	10.9442080376968	10.4059256349409	10.9049574415354	10.0918432189882	10.3105486773622	11.8040884328937	10.111881774189	12.0825510415157	10.1174599116831	9.93346481768701	
 10.6237574264961	9.89455113700787	11.1336246382677	10.839072226122	10.3194954157874	10.2221939467913	9.40318044243503	9.72033083343307	10.3015698131102	9.7147866999882	10.7124938592126	10.2542176233465	9.71595990791732	10.2770568683071	10.4183930991929	10.2125734650788	10.657258341752	10.8193239969488	10.2306499294095	9.92550940749017	9.92350836666931	9.61727977601968	10.6079015722047	10.2664329710236	10.7039412698622	10.5766304927953	10.9448872980709	11.1226253627559	10.5248216975197	11.6831328046063	10.0547309829941	9.81607218124804	9.95568434526379	10.2101597275984	11.5293302375	9.85501931002558	10.1407750532972	9.51832748901378	12.8074997923622	11.2647695338189	9.86541461711811	12.2349081946654	9.16151921411221	9.89781110324804	10.2852647714173	11.1218434932874	10.9831272583071	10.2133607846457	10.8557768965748	10.7798152669685	12.0065723009055	9.82540463197048	10.5442262023819	9.91406094342716	9.5970474697677	9.77030184769291	10.040808195372	9.749358012813	9.66911663301
 181	10.4230505205118	10.6169288876968	10.3745035557283	9.78316029638781	10.1844088851772	11.9543208144095	11.0473114005118	10.5288721821654	11.3912062757677	10.6163875438583	10.9625188542913	10.8871095853346	11.3872669375197	10.1597973031653	11.6002641882284	10.5869768937598	10.6869330351968
200632_s_at	11.9421791441732	10.5081740194685	13.2466693314567	11.6880401946654	10.8006012204921	9.55039649270275	12.1369717512992	11.1178245649409	10.379438643878	11.3498206768504	13.5033203761614	10.5018300783071	10.3385602017717	9.62575641504134	12.3987552673622	13.9449555286024	12.4956911816142	9.06522070255118	9.61450721365551	15.7561834659646	11.5112086183661	11.0450871612795	12.5155255645472	10.9367711812795	11.056080301063	12.2489701167717	9.20958301825196	11.3710468872244	11.8927945104724	11.1186169946457	9.54609006609448	11.100806490689	12.0875482779724	9.91866737004133	11.9347097306693	10.7159447851378	9.58204494135039	10.646933636378	10.5372414367323	10.3269199117323	13.6918341879527	11.9863165897047	11.0321893590748	13.6195342683661	10.6058451236024	12.3246362749016	10.5828562448819	12.5853618390157	9.27260388487204	12.8510023226378	11.9132471363583	12.868294089311	14.3715761936811	13.5814514391536	10.326026061378	13.2420359659055	11.721844039685	13.1198053448819
	10.6222949917323	10.331681720748	12.4591300295276	11.156541425374	9.16752440760236	12.5639918126772	12.5933433134252	10.6339577848425	9.87446803639566	12.3740483415748	11.7085671374213	11.2430969120866	10.8798721231299	10.727592442441	10.5701388099606	10.5716347862599	9.52674098282481	12.0961437245276	9.49973196231299	10.197323926378	9.88188326187795	12.3987552673622	10.5615402170079	9.96832887586023	13.0119930951378	10.8476666746851	11.5863935650787	14.2166882087008	12.72423622	11.531450395059	10.8315445600787	12.9618111071063	11.0494414440551	9.7079446464882	11.4509619205709	13.9375200961221	11.1343690834449	12.3010871854921	9.57234828895473	10.8639872480118	9.26916290390748	13.8298607245276	9.85409611400394	12.2270581642323	9.86446442578543	8.3728304096437	11.0443657798425	9.45872722700985	11.9722403106496	10.120107138376	9.60806454399016	11.8898000044094	10.2824611959843	9.15461965095079	10.0970868342205	14.3715761936811	9.23448471667521	10.8702270987205	13.6527399773031
 	12.1533358941142	10.7864303305905	12.9847239059252	9.79494112691929	9.87001901667126	10.5706282203346	11.823237477185	11.0400845786811	10.2024684330906	11.071487385315	15.284608643878	11.2907135405709	10.3338534701181	11.3617728178543	10.0310044129606	11.6637915832283	10.5568974462795	12.3740483415748	9.90511965557088	11.1438263862402	11.3940191585433	11.4540108938386	11.8547171016339	10.975593067559	9.28852978967322	10.4774806136417	10.2791657630315	14.0333207797244	12.2409318502756	12.0065723009055	10.5422050579134	13.7119990247047	9.26130594862205	12.1155278442913	11.8798864033071	13.1370532441929	10.2129701965551	10.5771797975394	12.5329554952362	11.3844617684055	8.61273477344685	9.09661482756496	12.6231686994882	10.8211678502953	11.0192556577165	10.2820348724213	9.77030184769291	11.1343690834449	11.0590576900984	10.9272329275787	10.1621004179449	13.9673175727362	10.8857584050984	10.6355418470472	11.2277992160433	10.9941976305512	10.4449195550394	12.3877343535039	12.742
 8879073032	10.7999677234843	8.68204455443307	12.8790539202953	13.4678086243504	12.5102917870866	10.1044177407795	9.48492474262796	10.0397416517972	11.248260477815	10.0087315612264	11.071487385315	11.438230180315	13.6195342683661	9.77667344524409	9.50770082018897	10.6953330336614	13.1991664455905	12.1927278597835	13.7322467693701	12.6483955999213	9.61810478300591	12.3031983564567	12.5853618390157	11.0627440315748	8.94630949730709	13.2230194688189	11.1336246382677	9.66883522336811	11.9221828476575	10.3471895524213	10.752449510315	9.74840971087205	9.57065931556495	10.4891595152362	9.49723687887992	12.4956911816142	13.0815928962599	11.9847950316142	9.82445917897245	9.51999964760827	11.9237803899213	11.2413776837205	10.5493685563976	11.1782377352165	9.30979384954724	12.4399967487402	10.3484856092913	11.7303881501378	11.5388109887205	10.9062641925984	12.3397919119095	10.6666225759252	9.66102169194292	12.4568001652953	10.7263781302165	9.83576589794291	10.0083925183563	9.06547998179
 922	12.4239336170079	9.39519075147244	10.2065022181496	10.4872183720079	10.3908069178937	10.1029436105374	10.4891595152362	10.376806543937	13.4156412040945	11.0258468949213	9.84654582370867	10.3130804632283	13.1593383008071	10.7373532709646	9.95603506953741	10.6227802195079	10.1325025067815	13.671656868563	13.4044571458858	8.80691464195079	11.4904307985236	11.3682386850787	9.823838231437	8.55544496699606	13.9375200961221	10.7004963912008	10.4151885033661	11.5039249776575	9.18347843590552	12.6312072915748	9.83007540436418	10.6148341077362	9.24645179470276	11.7579551612598	11.8448102991732	10.5901136599213	9.41305086766929	10.7619425895275	13.3615662920079	12.6231686994882	11.1186169946457	10.766131180748	12.0526615939961	11.1320074138386	9.54364001075985	10.7987684937992	13.7119990247047	9.98801085986615	12.8411185137598	12.7491620697441	13.3410044875394	11.411056512933	13.0198052736614	10.1306195484331	13.6327434069095	10.490098215374	11.2941559124606	12.1591251137598	10.543
 1994765354	10.265615995	10.0122392316791	9.64246160558465	14.0634744420276	13.2371146454724	13.3203607876772	11.2413776837205	14.0114728272638	10.0633816981575	10.309270664685	10.0118826127264	10.5174367895472	9.37059514460827	11.2200917549212	10.0714681378228	12.8309493073622	12.9359621794685
200634_at	10.9313067524803	10.1925911822441	12.4568001652953	11.9237803899213	12.021272763248	11.8913450300197	11.6210511766929	12.1049099068307	11.7812812985236	11.4600917103937	11.3759237508465	11.9586881257677	11.1406867037598	11.3343234169094	10.6842169392323	11.7905579209055	11.7812812985236	10.4983590258661	11.338968511378	11.2776457094291	11.2577850597441	12.341844185	11.5535661073622	9.8889496938937	10.8767426487008	11.2690822104921	11.2175511101378	10.7530558469291	9.25712089886811	10.343410099252	11.6519288003346	10.5493685563976	10.012619838998	10.5018300783071	10.7649422914567	10.5106049177953	12.0019203476378	10.4727129997441	9.68278688196063	10.6931444551181	11.7464659077756	12.0196914008268	10.0334786147717	12.0050574846063	12.4331585940551	11.8476668712205	11.789188159311	12.1065889725	10.9238935582874	11.9044084620866	10.9476187650984	10.6442834140551	10.8898127690551	11.2569496486417	11.3608727637205	12.2748683169882	10.9611346615551	11.5492634750591	11.5366
64601811	11.3197385308071	11.6460306958858	11.5398959742323	10.7477879648425	12.5485874613386	11.3055481695276	10.5818339554724	10.5615402170079	11.2465542996457	12.2136031726968	10.877413295748	11.2184186682677	10.7004963912008	9.57762978855315	11.3912062757677	11.2595814959842	11.1258366473425	10.065976446752	10.6981607658268	10.216974530315	11.9176271741535	10.131377314559	11.3720128195669	11.9162489466732	12.3203105077165	11.6483318016732	13.4383164312795	12.0893452203937	12.6797958064567	12.2409318502756	12.4470854759252	12.0893452203937	12.3180355270079	12.1065889725	12.6456083187598	13.5876809087598	12.834310138189	12.8924938195669	12.5281553430709	12.7589378554724	12.9930759414961	12.5432923887402	11.4063341450197	12.9545899484055	12.8309493073622	12.5432923887402	13.2135143083465	12.8924938195669	12.0726085584055	12.8309493073622	13.1239995711417	12.5329554952362	11.9738421259252	12.5881079791732	12.8041821824016	12.8717509399606	12.8961838936811	12.7940980347244	12.
 5907452786811	12.1668982488386	12.5178697553346	12.5485874613386	12.8009348348031	13.766761749626	12.6012386626772	13.9302847294488	12.2727470357677	13.0521749751968	13.0237207312795	11.6460306958858	12.6203519245669	12.3246362749016	12.4331585940551	12.3898266090157	12.5587973435039	12.0147119400394	12.1031925737205	12.2989836979134	13.1370532441929	13.1991664455905	12.9031826785827	13.0521749751968	11.952737697126	12.4615785969488	12.505503755059	13.2852418391732	11.4841956305118	12.6652459965157	12.9068557864961	12.9432971458071	13.0774000569882	12.5775578207087	12.3074784410236	13.1902642432087	12.5102917870866	11.905832181811	13.0358669643701	11.9754093055315	12.4009704113976	12.2989836979134	12.8924938195669	12.7589378554724	12.7589378554724	12.4470854759252	12.3654952085433	13.3002526898819	11.9282705845079	11.8644980804724	11.5090674141339	12.6652459965157	12.4470854759252	12.3203105077165	12.4757423630709	12.580112246811	12.9144355572835	13.4619180021063	12.74578621
 87402	13.4970643648228	12.8576955052362	12.0893452203937	12.6456083187598	12.6370893987992	12.2310231554921	12.5229831178937	12.0065723009055	11.9847950316142	12.4806752162008	12.3740483415748	12.4663794462205	12.3031983564567	12.3786852873425	12.9966658140354	13.0856803466142	12.7684850162992	11.6278286006496	12.5720877198425	12.6398562327559	12.4883769096653	12.0640791120276	13.3720444539173	12.2627208220276	12.4931307332283	12.5960664795472	12.6066279717126	11.6758775696654	13.0081445160433	13.1812660017126	12.3987552673622	12.569485616063	11.4251817515157	12.5826961824803	11.3099648859252	12.4095902530906	12.0656335551181	12.282759266063	12.8209263256496	12.7491620697441	12.512815545689	12.4423949352756	11.9088839195276	13.8156525269488	12.4470854759252	12.2688303803347	12.8309493073622	12.4806752162008	13.2420359659055	13.0561325355709	13.1111348363189	12.2627208220276	12.0758864446654	13.1902642432087	13.4044571458858	12.4496157179921	11.9662913381693	12.3697627537598	
 12.6855803042126	12.7178034111417	13.1281567669095	13.2371146454724	12.569485616063	13.0237207312795	12.5459673151378	12.4931307332283	12.9432971458071	12.72423622	13.3931723300787	12.9473087071457	11.575532637126	12.714828987126	12.8476875489567	13.1111348363189	12.3786852873425	13.0521749751968	12.6542302573228	12.5960664795472	12.5907452786811	12.1705237234646	12.5960664795472	12.0774612422244	11.9894687991142	12.5881079791732	12.7055179402165	12.6771976710039	12.6282942024803	12.8510023226378	12.6797958064567	12.1441118022638	12.2002554129921	12.8891966579921	12.9847239059252	11.7316448700394	12.868294089311	11.5943213154921	12.3137777139764	13.0561325355709	13.9673175727362	13.0897624162205	13.3987737984252	13.4324776745866	12.9323915325	12.4931307332283	12.868294089311	12.5078877440945	12.7457862187402	12.7589378554724	12.714828987126	12.2529053528347	13.0479796223032	11.732983978189	12.5639918126772	12.6652459965157	12.6066279717126	12.1724003814567	11.9116940160236	1
 2.9655805787599	12.4663794462205	12.958050800689	11.8798864033071	12.7303427025	12.9890721004724	12.9847239059252	12.3310498533071	12.4858401327953	13.2802069541142	11.8394992527362	11.6139720610039	13.4678086243504	12.9286250302165	13.6592559234449	12.4308397192716	12.1759849897834
200635_s_at	11.3853975754331	10.1419493598779	11.3170844780315	9.91931298510828	9.5867946355374	11.1343690834449	12.3610932568504	10.7542467223819	11.2379623409842	11.3470904170276	11.1956394144291	11.9925968389173	10.5947383383268	12.6120365169291	11.700102389311	11.5535661073622	10.5377102126181	10.264026367815	10.6721478702165	11.3325767461221	11.1856035148622	12.4931307332283	11.5863935650787	11.083458026752	10.8950234990551	11.395873291811	11.9393465479331	10.7448360508071	9.72963198434055	10.3173405916732	9.87480795898425	11.7205799869685	10.6410091804724	10.103320554185	10.1302174659252	11.1734408155512	11.5377450354331	11.0864242934646	10.1621004179449	11.2967443906299	12.4214403607283	11.2184186682677	10.5947383383268	11.8135709413583	11.4996591466339	11.9910673187008	10.2691969202953	11.3343234169094	10.6649032439173	10.4886748320276	11.1470876130905	11.0272944280709	10.7379106999803	11.2200917549212	10.2915309477559	12.0996257435236	10.4342144856693	12.064079112027
6	11.3516341199803	10.2505084047638	11.012815802185	10.4277224428937	11.4478951716732	9.59516135659449	10.1018835939134	11.5090674141339	10.645343533937	10.0830694659252	11.1162041722047	10.2700237005709	11.1218434932874	11.3417413322244	10.8071851138583	10.852040733189	11.5733134530512	10.1434009225177	11.562352312185	11.4710675053543	10.5013116348228	10.3467795451772	11.156541425374	9.32014664066339	10.8818330290748	11.6868047827953	11.2525923965748	11.0686076034252	10.7448360508071	11.5863935650787	10.558961418189	10.0930204749626	11.1897340279528	11.2707320548819	11.4550467190354	10.8372371811614	11.327841577815	10.8539353592913	10.7708440557677	10.5782283704527	11.3099648859252	11.0307495745473	10.335158858248	10.9879223762205	11.7947121097047	11.8729576910433	10.0451130639153	10.2977805997441	11.2328180683071	11.6391109141535	9.84654582370867	11.7085671374213	10.5942311766535	12.0440384480709	10.8501600956102	10.1347403287264	11.7241265312795	10.89630593	10.899604460236
 2	11.9987132822047	11.5219856221457	11.3461714754528	10.5203813142913	11.6025425407283	9.6615878144626	10.0049111922933	11.1266425532283	9.70858109273229	9.63451558448818	11.0774958617717	11.8659685254331	11.7171453530906	10.3156583304725	11.3749351602165	11.8913450300197	11.0450871612795	11.3552972715551	10.975593067559	11.1573352656693	10.8107939219685	11.300303010748	11.3287838692323	12.0927179581299	11.817718229252	9.59762845590552	8.58564698852757	11.4742113312401	10.8378309105512	11.3931048773622	11.5677023376772	11.0597676300394	9.48007680603149	10.4680134045276	11.5398959742323	12.0050574846063	10.6891731834449	11.1162041722047	10.0401178031496	11.2836438843307	10.5218072643307	11.3188305193307	12.0050574846063	10.6264419152756	10.4444617689567	10.8372371811614	11.4550467190354	10.2832718956693	11.2448269830315	10.9673569382087	10.4896187042913	11.3663261881496	11.4458047316732	10.8851257703346	11.1406867037598	9.44927518036024	9.31890988734056	10.2599956613189	10.78
 28728518701	7.63800407294882	10.5431994765354	10.9597922250394	11.6649088576969	11.2673232159646	11.8394992527362	10.6981607658268	10.8857584050984	11.0443657798425	10.5533521631299	10.7876782984843	10.6710667274606	11.2040993205906	10.2411420169094	9.14671278090158	9.69360136542322	11.6483318016732	11.0321893590748	9.4253796182559	10.4304214094095	11.327841577815	11.6346242018898	11.2149739279724	10.9062641925984	11.5580475253149	10.7678765568504	9.46315816545669	10.999099178996	10.2282128955118	11.4468319729134	10.5248216975197	12.7332510420866	10.169003742815	10.9002723057677	10.7396605030315	10.9002723057677	11.1312587736614	9.99663043596655	11.3325767461221	11.2845016218307	10.9101189192126	11.2149739279724	10.3182119462598	9.89652277153544	10.5498670011614	11.2525923965748	8.68272126157087	10.718899570059	10.2238069798032	12.354699113878	11.1367708848622	8.59252154135433	10.6148341077362	10.9969944650787	10.6148341077362	10.5751695888583	9.19505888063582	10.95979222503
 94	10.6948005511024	9.7816108420256	10.7786328507874	10.8451394396851	10.8402841501969	10.2048917996654	11.1115492656693	10.5740899930315	10.2198388941536	10.1890768773032	10.505246176122	10.8036216902756	11.0819207587598	10.5735712797638	10.8825167727559	9.63251127112403	10.5660238990354	12.290811791752	11.5048514232874	10.3071694912205	10.8844919530315	11.805492872874	9.75579967633071	10.0299336185984	11.8941666100787	11.3921544440157	10.6792690798425	11.0422061602756	9.7555018886319	10.3101073405709	9.43034663424212	11.617490762815	11.2793106950787	11.2750312156496	10.2816280119882	11.6267128346063	10.6948005511024	11.7502801596654	10.9180251075984	11.4852535420472	10.7876782984843	11.3287838692323	11.510193457874	8.17345717879528	11.9832101191142	12.0343864161614	11.1107607136024	10.4027740435827	11.6807567300591	9.43060532337008	10.3704609098819	10.1129635818366	11.0372415941732	11.1774401331496	11.5787762573228	10.5367591380906	11.012042604626	10.2492573865945	11.57442
 4761378	9.24250669678346	11.4458047316732	11.5931922790945	11.1726432437402	11.0280126384252	10.7554381918504	10.9285812480315	11.9987132822047	11.6543575030315	8.60841621387206	9.06874290099605	11.338968511378	10.6638191235039	10.5645327168898	11.8716682845866	10.7518835615157	10.9462482636221
200636_s_at	12.5281553430709	12.4907924040945	11.9314074161024	11.2715534876181	11.1517988133071	12.5204155844095	12.1083084168504	11.4650692316142	12.1796504518307	12.2989836979134	12.4331585940551	12.2529053528347	11.327841577815	12.4073094553543	12.8444142712992	12.4688890690354	12.0672648273622	11.4101419215945	12.5826961824803	12.7457862187402	12.1796504518307	13.0237207312795	11.8547171016339	12.6568497595472	12.0707899901968	12.3354290594685	12.4981420001575	11.952737697126	12.1155278442913	11.9707476036417	11.382639289252	12.6120365169291	11.6758775696654	11.338968511378	11.8703886839567	12.5881079791732	12.0961437245276	12.54064388	12.0262140034252	12.5178697553346	13.0561325355709	12.2041202139961	11.9815736844685	12.5485874613386	11.7502801596654	12.553779553189	11.327841577815	11.9662913381693	12.2668866199803	11.5580475253149	12.3397919119095	11.605853738622	12.3831107386024	12.290811791752	11.692779910374	13.1812660017126	11.5240805807874	13.1239995711417	11.440
215416437	12.0358893562992	11.7379283833071	11.4073759351772	12.1705237234646	11.056080301063	11.7290659968504	12.4782974190158	11.6163282484055	11.2622386462795	12.4733787759646	11.171803153189	12.4956911816142	11.9393465479331	12.0440384480709	12.2002554129921	12.1888570919291	11.4341538005709	12.7781529237992	12.8476875489567	11.7619227559843	11.3444487486811	11.8574991898031	10.9414054558661	11.882819439311	11.905832181811	12.2193267941929	11.7379283833071	11.6151388396063	12.5511819002165	10.7039412698622	11.7566971954331	12.2509099826181	12.1650515017126	11.6758775696654	12.2566594959055	12.0842453121063	11.4017616264961	11.5580475253149	10.8229638400787	12.437637962815	11.8353624618701	11.4863195340157	11.8956628717913	12.6997177031693	12.0050574846063	11.6128579466535	11.7606515610236	11.9347097306693	12.3354290594685	11.007759837874	12.3331605646457	11.4429517858661	12.4883769096653	12.0358893562992	11.6185857324213	12.1851354305315	11.6625877296457	11.7761768050591	
 12.553779553189	12.2606341774213	11.963253890374	12.2989836979134	12.2077602390945	10.9817248816142	11.6449136933268	11.715979605689	10.7578122220669	11.1462624948819	12.8041821824016	10.7310594834055	11.6025425407283	11.3297363441536	11.6892901076772	12.2789211835433	12.074180068248	12.1870456803937	11.2733328379134	12.2668866199803	11.5471804452953	10.1578507510335	11.3853975754331	11.0864242934646	12.6120365169291	10.503324876437	9.76368447905905	11.7097327419488	10.8335011520079	12.5639918126772	11.9863165897047	11.4128791048031	10.3700646777559	11.562352312185	11.9754093055315	12.4354904530709	11.6267128346063	11.3778374496457	11.4271459434252	12.7365742415945	11.3090751170079	11.5931922790945	12.5511819002165	11.2819073381102	11.3543612338976	11.6555610098622	11.7682747593504	11.3816148081496	12.183224810748	11.7037133097244	10.9536167452165	12.4423949352756	12.0726085584055	11.5419312746063	12.0278494017716	11.1462624948819	9.49134310092127	11.1130936319095	12.1907711
 289764	8.47117586591535	11.7391593740945	11.2543815012008	12.4190466227165	11.9847950316142	11.9103057410039	11.877059054252	11.0164027475	11.4205824434055	11.2491288935433	11.7415775355512	11.2058279891339	11.8659685254331	11.6070382538976	9.45244797465748	10.9381282913779	11.721844039685	11.7696327054331	10.7926172591535	11.5666736175394	11.8339210023819	11.9571686947638	11.7933657655315	11.9407281436024	11.562352312185	11.882819439311	10.9796232691536	11.5482565395276	11.422442768622	12.2369127376575	12.037437988248	12.8995866100984	10.8851257703346	12.4615785969488	11.1327918457874	11.4761141306299	11.6673107647835	11.2473746431496	11.3306581425787	11.7025426433465	12.2002554129921	12.0707899901968	11.7194025712205	10.89630593	12.1533358941142	12.5229831178937	9.90646283240748	11.7403811065551	10.916687767874	12.2270581642323	12.5255429930709	10.5407185025984	11.3787930511811	11.8135709413583	11.416736628996	11.5492634750591	10.8254043203937	11.9558895165748	11.403528344
 6063	11.1430276324606	12.1611227511024	11.6222117706496	11.936177743189	11.595517034252	12.2989836979134	11.4640772232283	11.3571955319488	11.3243152253937	11.9815736844685	12.0825510415157	12.3631894068898	11.3645366494094	12.437637962815	11.0939248708858	11.9738421259252	12.5775578207087	11.7085671374213	11.7502801596654	11.963253890374	12.0790998118898	10.9448872980709	11.1462624948819	12.8309493073622	12.0707899901968	11.2810092835827	11.6128579466535	11.6880401946654	11.4904307985236	10.7817099546851	12.2193267941929	12.6120365169291	12.6710558388386	11.481076633563	11.8081745711221	12.1172466167913	13.1069304599016	11.9377531409055	12.3855361810236	12.1083084168504	12.5933433134252	12.5155255645472	9.85219103634646	13.2084906851969	12.6148413999409	11.4292174113583	11.4271459434252	13.0941938668898	10.6398660190748	11.0228792903346	11.8927945104724	11.5164290996457	12.5432923887402	12.6066279717126	11.8855273183858	12.566671132441	11.9103057410039	12.6340627261024	10.5
 838835438386	12.7303427025	12.9068557864961	11.7037133097244	11.8519193569094	11.8286948114961	11.8956628717913	12.5853618390157	12.9655805787599	10.5472744774803	10.7147993024409	12.617680006122	10.9387788370276	11.9162489466732	11.3921544440157	11.5164290996457	12.0196914008268
200637_s_at	10.1809774413583	8.13258074026968	10.5936850959252	9.52490676210827	9.0419583624193	10.1548031472638	11.1678382523031	9.69275922058858	9.75579967633071	10.5174367895472	10.0352213984921	10.6185225509252	9.54774538654527	10.6121963726575	10.2270179741142	10.7356215049409	9.3527957372874	8.96344042502362	9.43714724175788	10.874134784626	9.89554165340748	11.2430969120866	10.4351463703346	8.51911301270275	9.59215864362795	10.5625077722441	11.0473114005118	9.26769519854725	7.90996492841536	9.22807120692717	8.98939547339371	9.43895885376771	8.15508523632874	8.44763423060433	9.62547717323228	9.78719892655708	10.6518981657874	9.42435149096062	8.34734301416929	10.0970868342205	12.3095998389173	9.70533228174803	9.7374526647185	11.2235114959449	10.4160745579331	11.2759143166535	9.10636739981299	9.75185443526575	9.63683486982087	9.06073628228543	9.98391683263977	9.07932712445866	8.43462355307086	9.87383846850787	8.98031721334843	11.0767125681102	9.5565317178878	11.42244276862
2	10.6826450685236	8.89575521012204	11.1629101897441	8.77814929038582	9.24048692441929	8.7668920986693	9.17574722707283	10.3321255930512	9.20958301825196	8.87870222476969	10.5936850959252	8.71021701081102	8.77678848687401	10.0386906441024	8.96182464056103	11.0508854691732	9.83865920512207	9.29623386941733	9.70916695385237	10.0494011678228	9.26402138457284	9.58314002595276	9.35150422678542	8.40600016735237	11.1670032166338	10.706732145315	11.0394192852362	10.5062187381299	10.2936255599213	10.3898910099606	10.2093526261614	10.2403615319094	10.3903669445276	10.088590020689	10.4838512005906	10.2210031403543	10.815068780059	10.2725162931102	9.90311847213386	9.50820413320669	11.5482565395276	9.66705857694881	10.079795896252	10.4926167648622	11.3543612338976	10.852040733189	9.81856932529528	10.1602019740098	10.5740899930315	11.0314463892126	9.45113190218897	11.0516116334252	9.86604776236024	11.1897340279528	10.2936255599213	9.99936309627954	10.657258341752	10.3912807852953	10.432334
 0952362	11.093170014626	10.0757935513957	10.5874783569488	10.1365775223366	10.8089996889764	9.24419136357085	8.90294370793111	9.78998631803346	8.80646364154726	8.62425509739566	10.2302516198031	10.7578122220669	10.8396960801378	10.1302174659252	10.6431891009055	10.963962235748	9.16173636810433	10.6687981216142	10.2652041484843	10.397693633563	9.72816524113582	10.5558860075591	10.9056007875394	11.437197964252	10.913455824626	8.54230610277754	7.8520150194685	10.379438643878	10.3312487423031	11.0641686701378	11.0508854691732	10.2936255599213	8.77180403784254	9.91898428640748	10.3785587251969	11.4996591466339	9.71035118085039	10.1260456393366	8.92384511396063	10.5477951781299	9.58040019884843	10.3644104936024	11.0185846837205	10.042256576002	10.1242182261732	9.97982204086811	10.6158931438386	9.76247325865551	10.6781656077362	9.91169819303543	9.0602568547815	10.3626284066929	10.4077437374803	9.56095577174213	10.0515074204035	8.72728621194487	8.26693747223622	9.73051077453347	10.1
 000257219232	5.22798258482087	10.1208526216043	10.4570521571457	11.3215825632283	11.1873096593701	10.9865221203543	9.5251917879193	9.85969923452756	10.2472182219095	9.45715667721849	7.41658202396653	9.71270854452361	10.4684546832284	9.74459046371653	8.77452882840354	8.11189328174016	10.5599228580905	10.612724427874	9.13147462236812	9.56819396406889	10.4342144856693	10.9667045501968	10.2675987816339	10.418866635374	10.7542467223819	10.4286168278937	7.43514234658464	9.86938068734056	9.94450742041339	10.6148341077362	9.85561259914174	12.0278494017716	9.58454154406299	9.89027788465158	9.50611674248425	10.0790795994094	10.0801588466476	9.41595804276771	10.2894516263976	10.8780431963386	9.61140942328543	10.1092546049606	10.0122392316791	9.59680212516339	8.70999141830118	10.4346765893898	8.04992229519882	8.89756423058268	9.78564623703149	10.766131180748	10.3135181590945	8.99937373671259	10.3894225198622	10.8576458366338	9.71566870509055	9.98221754269685	9.1941132798878	10.165910422
 3858	9.09349144594095	8.87050188891731	9.78005559684251	9.91665685965945	10.232290193248	9.58958408637599	10.2314721112795	9.6973973247756	9.72991112576574	9.61782726857875	9.3708643154567	9.99902742752953	10.4799911746063	9.43272281439764	9.39009496986417	9.41200290476772	10.697602013937	11.5898625511811	10.7396605030315	9.47898437098818	9.6883705819193	10.753680884252	9.32929691425984	9.07977646640945	11.2715534876181	10.0146836561319	10.2261732857283	10.5771797975394	9.59875231769488	10.3763107899016	8.09312941807874	10.4765091760236	10.5436994442323	10.1362298059173	9.82599336570276	10.8107939219685	9.94314188450394	10.9700940286023	9.72064777662993	10.6274857967716	10.1532406706398	10.309270664685	10.5660238990354	7.6210970659626	10.9522632702756	11.3940191585433	10.4542908774606	10.0893037242106	10.7846250735433	9.06002590254528	9.84087323494684	9.12685486240354	9.73625616234252	10.6020776958071	10.1051521995315	9.55625194034646	9.13199166164173	9.97879379428347	10.813
 8248609252	7.99753599124214	10.1234741435453	10.6388013790551	11.3806462293504	9.90278948009646	9.87702354517717	10.1693883757283	11.3444487486811	10.8254043203937	8.31183348143701	7.96737829604332	10.0426290391023	9.92949237799607	9.85659025033662	11.056080301063	10.1178379610177	10.1110947887106
200638_s_at	12.1424721956102	9.91470520194291	12.2450413580709	12.3290228882283	11.712346620689	11.3730164164961	10.8748287589961	11.2915373373622	10.3687685355906	11.6267128346063	11.5261606170276	10.7962496678937	12.505503755059	11.4083254989173	9.87896630936614	10.7263781302165	11.1000841158071	10.877413295748	10.9056007875394	12.9286250302165	11.5451012265551	11.2328180683071	12.3010871854921	8.96156480875983	11.1327918457874	12.0996257435236	10.6079015722047	11.2125377983268	11.6210511766929	10.1096172619626	10.6535396134646	10.7390973084449	8.61654523821654	9.73171799092912	9.60268695270867	9.72816524113582	11.4560481361417	8.84255640120275	10.2451585491929	8.9581153292126	12.512815545689	10.4476818202165	10.792046197815	11.3011161968701	10.3776752095079	11.415833177874	11.2525923965748	11.4560481361417	10.1949150890945	10.6908750485236	11.399795424311	9.39392277849213	10.2028759612402	12.566671132441	9.26769519854725	11.9268051335433	11.5656457414567	11.9103057410039	1
0.3949268263189	10.834763277874	12.4757423630709	10.2048917996654	9.56928738614961	10.2877798625984	11.936177743189	10.4342144856693	9.60552538636417	11.8448102991732	11.3453091908465	10.1494242939429	9.5859513276811	8.94230932125393	8.75291810245275	9.86096732161812	10.0554072404488	10.3109595326969	8.83690352951181	9.84028436095866	10.859509578189	10.7500876871653	8.00586275404724	9.85689876653544	11.8286948114961	11.4580589439567	12.3504117670276	13.0004121476575	12.5432923887402	11.8784259902756	12.9731740244488	11.9970661642323	11.7074169387008	11.5388109887205	13.2230194688189	12.4263056679528	12.405304009626	11.9894687991142	11.8353624618701	12.2971043859842	12.7940980347244	12.6231686994882	13.5943672875	11.9543208144095	12.3504117670276	11.9571686947638	13.0856803466142	13.473250000315	12.5853618390157	13.0897624162205	12.0526615939961	12.6997177031693	11.605853738622	11.755474946437	11.8716682845866	12.6997177031693	11.6519288003346	12.2509099826181	11.8798864033071
 	12.437637962815	12.5485874613386	13.6128676006299	12.4470854759252	12.1404521883268	12.2748683169882	10.7889599861024	11.2543815012008	12.0098648274409	12.0262140034252	12.3459768936417	11.399795424311	12.1796504518307	11.6976562018898	12.282759266063	12.1316244728937	10.821790457815	11.9146477991535	12.1687750195866	12.0996257435236	12.343877737441	12.1573051177559	13.2420359659055	11.4282355785236	12.4688890690354	12.0875482779724	12.6231686994882	12.0440384480709	11.9421791441732	12.049163137874	12.2450413580709	12.2489701167717	12.1208208574016	13.3052453454921	12.2156294315157	12.4073094553543	12.7524492171654	11.9648183861024	11.6722213860236	12.4331585940551	11.8756538706693	12.512815545689	12.9252598240157	12.5078877440945	10.8366087511417	12.2627208220276	12.1261867433858	12.3831107386024	13.5752809939764	11.0171114705118	11.1710104660236	12.9890721004724	11.6649088576969	11.7085671374213	11.9268051335433	12.4496157179921	12.4663794462205	13.1769638647441	11.934709
 7306693	12.6710558388386	12.3116465748032	12.1155278442913	12.9106383178346	12.4470854759252	11.952737697126	11.4302296101968	11.6758775696654	13.2906900591929	12.5329554952362	10.8366087511417	13.3002526898819	12.8411185137598	12.3481811607087	13.1460510407677	11.8027993447638	13.1593383008071	12.7178034111417	12.714828987126	12.553779553189	12.3631894068898	12.1208208574016	11.5282836118898	11.9662913381693	11.9832101191142	12.1533358941142	11.7905579209055	11.8868521965945	12.5255429930709	12.8995866100984	12.1573051177559	12.2668866199803	11.8689149185039	11.9465110346653	11.732983978189	13.2084906851969	12.8107307993898	13.1198053448819	11.8674603915945	12.2950589443898	12.8924938195669	11.4361855496063	12.4470854759252	13.2750040473031	11.2074823212992	13.1769638647441	11.5557623966732	11.7135502959252	13.0044599855118	12.3921704021063	12.6203519245669	11.3710468872244	11.5429840510433	12.6513662359842	13.0081445160433	12.7428879073032	10.935501480374	12.1424721956102	
 12.3354290594685	11.8325961443701	11.9088839195276	12.8961838936811	12.4119581228937	12.7027215626772	12.2707652728937	11.6300831426575	13.0397137447638	14.1329258481102	12.4009704113976	12.343877737441	11.5336155978937	13.759457110748	13.0081445160433	12.7812687149016	12.5775578207087	12.3987552673622	12.8613311691142	12.617680006122	12.8822765963386	13.1947154890945	11.9146477991535	11.4540108938386	12.6456083187598	11.7593390152953	13.0198052736614	13.3720444539173	12.3504117670276	12.2369127376575	12.3589982533662	13.1550211745866	11.4261624489961	12.8995866100984	12.6652459965157	13.0561325355709	12.9930759414961	12.9847239059252	13.0815928962599	12.4263056679528	13.1460510407677	12.6883194462205	12.5178697553346	12.7940980347244	11.0106182008071	12.6568497595472	12.9323915325	12.1630661588386	11.8985834931693	13.1281567669095	12.343877737441	12.5639918126772	11.9268051335433	11.6048021387402	12.1031925737205	11.4893955609449	11.877059054252	13.9152284563779	12.22705816
 42323	12.2429500081496	12.2212504436417	12.4712055133465	13.1683176821457	12.4663794462205	13.3877641137402	12.183224810748	12.2212504436417	12.8717509399606	12.9847239059252	11.5164290996457	10.9186614627559	12.7749137247047	12.282759266063	12.3267896858661	12.9217363962008	11.9571686947638
200639_s_at	14.1095892767126	12.2021784552362	13.0815928962599	13.4970643648228	13.3823020322047	13.2276831453937	12.4733787759646	13.1069304599016	11.96022179	13.5943672875	13.1593383008071	12.3963914402559	13.5943672875	13.6064506946653	11.9815736844685	12.4712055133465	12.8576955052362	13.5274724602165	12.0893452203937	13.5334666483071	12.7428879073032	12.4639698737598	13.4790428966339	11.8659685254331	12.9545899484055	13.2466693314567	12.5587973435039	12.4331585940551	13.521521678996	12.617680006122	12.0977871297835	12.8476875489567	12.1299275868701	12.0558736722638	11.882819439311	11.8094635230709	11.9955692863386	11.8163633369685	12.9731740244488	12.2290260792913	13.3987737984252	12.4354904530709	12.9286250302165	12.505503755059	12.1190676510039	12.6710558388386	12.6093498858661	12.5563612806496	12.3697627537598	12.3631894068898	12.6940189141732	12.1796504518307	12.7653164576772	12.8444142712992	11.7709110401181	12.9966658140354	12.8107307993898	13.5092429925787	11.8232
37477185	12.9808325439764	12.4308397192716	11.7619227559843	11.9955692863386	11.7619227559843	13.4849251416536	12.4143858343701	11.5482565395276	13.8020611468701	13.0479796223032	12.7027215626772	12.1316244728937	11.4420900988976	11.415833177874	12.1907711289764	11.6578390026181	11.9237803899213	11.8246917562795	11.8547171016339	13.2276831453937	11.7303881501378	11.2915373373622	12.6513662359842	13.1027400727165	11.7502801596654	12.2329595584055	13.1111348363189	12.4284786147441	12.9695644606102	12.3567923245669	12.5078877440945	12.6968993655315	11.7542449113386	13.0941938668898	13.7874838861417	12.1476638361417	12.2789211835433	11.7342352949213	11.6531487051378	12.6771976710039	12.8074997923622	13.3410044875394	12.580112246811	12.6710558388386	12.343877737441	13.4970643648228	13.9741502312598	12.4956911816142	12.9144355572835	11.7960877175591	13.4441179083465	12.5305329811417	11.8218366680315	12.2627208220276	12.6883194462205	11.9707476036417	12.8041821824016	12.320310507716
 5	12.9847239059252	12.9473087071457	12.9323915325	13.0521749751968	12.5178697553346	12.4520058341339	12.3654952085433	11.5039249776575	12.3331605646457	12.8243141795276	12.7749137247047	11.9116940160236	12.5749345846063	11.7428402046457	12.3987552673622	12.2688303803347	11.9073122790945	13.2084906851969	12.0690370573819	12.3053095395866	11.9832101191142	11.2690822104921	12.7812687149016	10.8241963863386	12.512815545689	12.8009348348031	12.5881079791732	12.6066279717126	12.0690370573819	12.4591300295276	11.7194025712205	11.6795645501772	12.1851354305315	13.3987737984252	12.4399967487402	12.6652459965157	13.2699971463583	12.0440384480709	12.3310498533071	12.8891966579921	12.6148413999409	11.9421791441732	13.2322583939173	12.4688890690354	12.354699113878	12.4639698737598	12.2688303803347	12.0082483844291	13.7322467693701	11.9132471363583	11.8272277770866	13.1239995711417	12.4615785969488	12.0672648273622	12.9930759414961	12.9930759414961	12.047594326752	13.3002526898819	12.9106
 383178346	12.6997177031693	12.5720877198425	12.2469470896653	12.3074784410236	12.569485616063	12.4331585940551	12.5379607473228	12.0526615939961	13.0358669643701	12.5511819002165	12.6040406743898	13.473250000315	12.6066279717126	12.1424721956102	12.7843706088976	12.5563612806496	12.4883769096653	12.4956911816142	12.9144355572835	12.7974787025197	12.1552328634843	12.0229020531102	12.0590580382677	11.8971518310039	11.9298181617323	12.3290228882283	12.0310579715748	11.6831328046063	12.682554660689	13.0685212684449	12.3310498533071	12.4615785969488	12.4833023092323	13.0685212684449	11.7440568832677	12.7303427025	12.4981420001575	13.3720444539173	11.8190251752953	12.7395644024212	13.6783546590748	11.9421791441732	12.2807688065157	13.5155626191142	12.1049099068307	14.1019542930709	11.8913450300197	12.0640791120276	12.8961838936811	12.9432971458071	12.5960664795472	11.9571686947638	11.0796498359055	13.3258591796063	13.3931723300787	12.2668866199803	11.6495448682284	12.8074997923622
 	12.0774612422244	12.3203105077165	12.2429500081496	12.8074997923622	12.4712055133465	12.9359621794685	12.0943855126969	12.4214403607283	13.7388824321457	14.256077054941	12.1101681607874	13.0815928962599	12.2971043859842	13.9815163306496	13.0561325355709	13.4790428966339	12.1049099068307	13.2655915489173	13.6463053357283	12.2546885002756	13.6783546590748	13.521521678996	11.9162489466732	11.7037133097244	13.2655915489173	12.1031925737205	13.0358669643701	13.5458924758858	12.3331605646457	12.7622351627362	12.4143858343701	13.4849251416536	11.8121898870276	13.6985394440945	12.4520058341339	14.1329258481102	12.7653164576772	13.4044571458858	13.2230194688189	13.060218122185	13.2230194688189	13.4324776745866	12.9695644606102	12.8576955052362	11.7074169387008	12.6256480156496	13.5395089916142	11.8716682845866	12.3354290594685	13.8368539537795	12.5030898958071	12.3331605646457	12.4712055133465	11.9347097306693	12.8717509399606	12.0943855126969	12.9180017655512	13.9375200961221	12.20
 77602390945	11.778669446811	12.8041821824016	13.0983517383465	13.0856803466142	12.6883194462205	14.0406609305512	13.0318405829724	12.3610932568504	13.315514029626	12.4591300295276	13.0479796223032	11.9192458611811	12.8510023226378	12.1778371816732	13.1027400727165	12.9144355572835	12.1155278442913
200640_at	14.495509216063	12.6093498858661	13.6327434069095	14.1476632778543	13.6592559234449	13.5575347296457	13.3258591796063	13.4970643648228	12.4757423630709	13.9815163306496	13.5395089916142	12.9031826785827	14.3214552641929	13.7740588481496	11.882819439311	13.2515362987205	13.0198052736614	13.9602431484646	12.771856230689	14.1476632778543	13.2606459538189	13.0774000569882	13.8935180607874	12.6093498858661	13.2371146454724	14.0937549159055	12.8646075437402	13.2466693314567	14.1095892767126	12.7209943912008	12.5379607473228	12.8309493073622	12.5178697553346	12.5775578207087	12.2450413580709	12.0943855126969	12.6120365169291	12.5030898958071	12.827581601063	12.284564933189	14.2400596376378	12.8309493073622	13.5943672875	13.2515362987205	12.1155278442913	13.2802069541142	13.0729300408465	12.7684850162992	12.7589378554724	13.1027400727165	12.958050800689	12.6771976710039	13.2182764174212	13.7119990247047	12.5432923887402	14.1405398335236	13.5943672875	13.7388824321457	12.530
5329811417	13.3355329125984	13.3770089545669	13.1902642432087	12.4833023092323	12.0808276495275	13.9892274950197	12.8476875489567	11.8448102991732	14.5032438625591	13.4790428966339	12.7209943912008	12.4331585940551	12.0065723009055	12.0656335551181	12.2270581642323	12.5178697553346	12.3809011655905	11.7566971954331	12.2807688065157	13.766761749626	13.0278324135236	12.0672648273622	12.7684850162992	13.6327434069095	12.4143858343701	13.0397137447638	14.1476632778543	12.9966658140354	13.1152054418701	13.0237207312795	12.7395644024212	12.6398562327559	12.3654952085433	13.8718536087795	13.922946738504	12.9432971458071	12.8142370373425	12.6740309650394	12.569485616063	12.72423622	13.7740588481496	14.1627936086417	13.2371146454724	13.473250000315	12.5485874613386	13.7457931904921	14.0634744420276	13.3510960730315	13.9009620727165	12.7055179402165	13.7252085355315	12.8961838936811	12.7178034111417	12.6483955999213	13.2230194688189	12.3963914402559	13.0521749751968	12.5255429930709	13
 .1858317869094	13.8368539537795	13.8225471159843	13.6592559234449	12.9031826785827	12.9771670331693	13.0643368027756	12.2409318502756	12.9432971458071	12.9432971458071	13.780800593189	13.2606459538189	13.473250000315	12.8924938195669	13.1902642432087	13.0436719166339	12.4931307332283	13.8225471159843	13.1858317869094	13.8298607245276	12.682554660689	13.5876809087598	14.3038665457874	12.5933433134252	13.1281567669095	13.5633030862205	13.3203607876772	13.4215239558071	13.2606459538189	12.9731740244488	12.8790539202953	13.2230194688189	12.6483955999213	14.5458151663386	12.9323915325	12.8891966579921	13.3564372347244	12.6483955999213	12.0624541485236	13.0897624162205	12.7940980347244	12.8576955052362	13.6463053357283	13.1370532441929	12.9252598240157	12.8209263256496	13.0897624162205	12.8790539202953	14.9662324006102	12.1814616120472	12.4956911816142	13.671656868563	12.868294089311	12.5329554952362	12.8857247397244	12.9890721004724	13.0198052736614	13.5814514391536	13.0119930951
 378	12.8174452969094	12.8510023226378	13.0643368027756	13.3564372347244	13.0081445160433	12.5078877440945	12.2250501284646	12.5229831178937	14.2166882087008	12.7209943912008	11.820402543622	13.922946738504	12.9432971458071	12.9473087071457	13.3510960730315	13.3104864569685	13.2563917025787	13.2515362987205	13.4849251416536	13.1370532441929	12.8411185137598	12.4782974190158	12.6568497595472	12.2950589443898	12.6568497595472	12.4331585940551	13.1281567669095	12.4806752162008	12.8209263256496	14.1553419780709	12.8961838936811	12.9847239059252	13.1991664455905	13.2371146454724	11.9450811750591	13.1370532441929	13.1812660017126	13.6392718075591	12.6883194462205	13.2084906851969	14.3301940275394	12.4496157179921	13.2276831453937	14.1329258481102	12.7749137247047	14.4201586353346	12.7653164576772	12.9890721004724	13.6006981976772	13.3410044875394	13.5458924758858	12.5006974997047	11.7515667012599	14.0114728272638	13.2606459538189	12.8790539202953	12.5987342480315	13.3987737984252	1
 3.2606459538189	12.6203519245669	12.4663794462205	13.8298607245276	12.7909967261024	13.6128676006299	12.6012386626772	12.5355002957677	13.8643160723425	14.9222366319882	12.9068557864961	13.4970643648228	12.8717509399606	13.7874838861417	13.7740588481496	13.6918341879527	13.1027400727165	13.4849251416536	14.0042691286614	12.9890721004724	13.671656868563	14.0406609305512	12.6568497595472	12.1533358941142	13.4970643648228	12.1851354305315	14.2800648041142	13.9375200961221	12.9068557864961	13.0397137447638	13.2039276300197	13.4441179083465	12.1963326637599	13.6918341879527	13.5692827445866	14.5621650297638	13.3410044875394	13.6392718075591	13.6783546590748	13.4970643648228	13.9968760324016	13.5752809939764	13.5633030862205	13.1550211745866	12.1083084168504	13.4790428966339	14.3301940275394	13.1902642432087	12.7178034111417	14.256077054941	13.0358669643701	13.1947154890945	12.7622351627362	12.3158681170669	13.1415681566142	13.1152054418701	13.2699971463583	14.6375072655315	12.648
 3955999213	12.8717509399606	13.3410044875394	13.3987737984252	13.6265192025	13.5814514391536	14.4865579068898	13.5274724602165	13.521521678996	13.759457110748	13.6652820252756	13.0774000569882	11.6842998340551	13.3987737984252	12.5305329811417	12.8790539202953	13.5692827445866	12.4354904530709
200641_s_at	11.5492634750591	10.5308871425787	11.4478951716732	11.9815736844685	11.2587076211024	10.6227802195079	11.1782377352165	11.3912062757677	11.422442768622	11.7415775355512	11.9894687991142	10.6020776958071	12.1172466167913	10.6366709489567	11.0767125681102	11.042933999685	10.6869330351968	10.9127865200197	10.6577972142716	12.1333543519685	11.2759143166535	10.7696626011811	11.6915416387402	9.73953517202756	10.7690156943701	11.8504886366535	10.7089841037599	10.8576458366338	11.4915171546457	10.5503966370276	10.6556659746063	11.2993968208071	10.0118826127264	10.5023456318898	10.7882975106496	10.1941519570669	11.0759767355512	10.5268075725787	10.5472744774803	10.238319442815	12.4981420001575	10.9956029179921	11.1806628850394	11.6685112611417	10.9851495030709	11.597840398248	11.5345598474409	12.0943855126969	11.1251022198622	11.2269170525787	10.8457915540354	11.1914157334252	10.7779934252165	11.8533141773031	10.0472593180925	12.2136031726968	10.9068979110827	11.7135502959
252	10.7858089122441	10.0529781267657	12.5229831178937	10.9879223762205	9.96630459382677	10.6611008645669	11.2639532772441	10.3808342986221	9.99523810025001	11.2742078612402	11.0841978258858	10.4013796220079	9.86191748859843	10.1272090393819	10.5660238990354	10.4281602819291	10.1126022078858	10.5725980725787	10.1256627424036	10.3173405916732	11.0035249265551	10.9279063469291	9.92716958224608	10.3199203169095	11.2577850597441	11.3206590055512	11.905832181811	12.9890721004724	12.29293467	11.4691101971063	13.3002526898819	12.1190676510039	11.5568266169882	11.5398959742323	13.4678086243504	11.7722580452559	12.7209943912008	12.3203105077165	11.7933657655315	12.4907924040945	12.7491620697441	12.4733787759646	13.671656868563	12.1155278442913	12.3158681170669	11.6589261819488	13.150731708937	13.1111348363189	12.5587973435039	13.0729300408465	12.0294270017913	12.290811791752	10.7962496678937	11.6685112611417	11.5219856221457	12.0808276495275	10.8627975029921	12.1049099068307	11.917627
 1741535	12.3331605646457	12.0131406767717	13.2606459538189	12.2310231554921	11.8659685254331	12.0508862956496	10.5072092454528	11.5535661073622	12.0858298392717	11.782528857126	12.3310498533071	11.5557623966732	12.0927179581299	11.7290659968504	12.0875482779724	12.0672648273622	10.1914151545473	11.8381675011417	11.8729576910433	11.5409579183661	11.755474946437	13.6265192025	13.5274724602165	12.1778371816732	12.5853618390157	10.7050369521457	12.2888205855906	11.1406867037598	12.580112246811	11.2014551655709	12.2688303803347	12.6231686994882	12.1650515017126	13.7119990247047	12.1387290674606	12.3158681170669	12.5563612806496	12.2627208220276	10.3840288106102	12.3375947358071	11.2439116563189	12.7086605659252	12.6012386626772	11.5677023376772	11.5070193242717	12.4858401327953	12.0672648273622	12.3676271948819	13.9152284563779	11.416736628996	11.3978660334252	12.7589378554724	11.032861988563	11.4519794889567	12.0327563124606	12.4956911816142	12.8376314651378	13.0815928962599	11.
 175750384626	12.8411185137598	12.5102917870866	12.2098173226378	12.755821628189	12.5355002957677	12.1155278442913	11.5048514232874	11.9029456299016	13.4970643648228	12.7027215626772	9.92716958224608	13.4678086243504	13.0983517383465	12.354699113878	13.3667429903937	12.4143858343701	13.1947154890945	13.0081445160433	12.7909967261024	12.4931307332283	12.3654952085433	11.9206955470275	11.7974504563386	11.6941002176968	11.7025426433465	11.8135709413583	12.3354290594685	11.8716682845866	12.4733787759646	12.9618111071063	12.0115399848032	12.0943855126969	12.0115399848032	11.3316051523819	11.4936021476181	12.7332510420866	13.1027400727165	13.2084906851969	11.6566622158858	12.8041821824016	13.150731708937	11.6543575030315	12.6968993655315	13.0237207312795	12.238974386811	13.1550211745866	12.4032229696654	11.6880401946654	13.0729300408465	12.3290228882283	12.8613311691142	11.4101419215945	11.7722580452559	12.2212504436417	12.72423622	12.6231686994882	11.8367639816535	12.2175787083464
 	12.3877343535039	12.1742265208661	11.9377531409055	12.7209943912008	12.3010871854921	12.6997177031693	12.1049099068307	11.8703886839567	13.1769638647441	14.0781259613977	12.3481811607087	12.7055179402165	11.9000105873425	13.4324776745866	13.0198052736614	12.8717509399606	12.8209263256496	12.6679468656102	13.060218122185	12.6797958064567	12.7974787025197	13.0897624162205	12.3631894068898	11.6578390026181	12.8411185137598	11.7644775725984	12.8476875489567	13.3770089545669	12.4931307332283	12.3898266090157	12.354699113878	12.7303427025	11.8547171016339	12.5775578207087	13.0119930951378	13.1593383008071	12.875655228248	13.1902642432087	12.7209943912008	12.682554660689	12.9106383178346	12.569485616063	12.1387290674606	12.8476875489567	11.6555610098622	11.9691480285827	12.4688890690354	12.4806752162008	11.8855273183858	13.1550211745866	12.238974386811	12.4239336170079	12.5178697553346	11.7682747593504	12.0825510415157	12.0310579715748	12.0327563124606	14.0781259613977	12.29505894
 43898	12.5305329811417	11.9330225517913	12.771856230689	13.3931723300787	12.1705237234646	13.0119930951378	12.2117141816929	12.4782974190158	12.755821628189	13.1152054418701	11.9769270012598	10.0656141277736	12.7974787025197	11.9785322319685	12.1778371816732	12.9432971458071	11.5048514232874
200642_at	13.7457931904921	12.6012386626772	12.4399967487402	12.9508717202362	12.7457862187402	13.5752809939764	13.1325228388386	12.9618111071063	12.9966658140354	13.9673175727362	12.4399967487402	12.3246362749016	14.2400596376378	12.7878261947244	12.7055179402165	12.6652459965157	13.1027400727165	12.8576955052362	12.8790539202953	12.0672648273622	12.4520058341339	12.5030898958071	12.2450413580709	12.2606341774213	13.473250000315	13.5334666483071	13.5458924758858	12.6312072915748	12.7117435837795	12.7940980347244	13.3355329125984	12.6771976710039	12.834310138189	12.4073094553543	12.3831107386024	12.3137777139764	13.1947154890945	13.0158054161024	13.3510960730315	12.580112246811	13.9152284563779	12.2232086440157	13.5575347296457	13.0004121476575	12.569485616063	12.6370893987992	13.3410044875394	11.3580412769488	12.7622351627362	12.3397919119095	11.905832181811	13.3615662920079	11.8312725382874	13.0081445160433	12.3944302171851	13.0941938668898	12.3718226204921	13.5458924758858
	13.3203607876772	14.0479047835433	12.3589982533662	13.0774000569882	13.1111348363189	12.2586435792717	13.2852418391732	13.0729300408465	12.4883769096653	12.7272458754724	13.2655915489173	13.9009620727165	12.8544359578543	12.3987552673622	12.4284786147441	12.7117435837795	12.7749137247047	12.2627208220276	12.8822765963386	12.5078877440945	13.5514613477953	13.2466693314567	12.8041821824016	12.4931307332283	13.0856803466142	13.4215239558071	13.3987737984252	13.6392718075591	13.4619180021063	12.6542302573228	12.5006974997047	11.9691480285827	12.437637962815	12.7178034111417	14.0262508662795	13.1683176821457	13.0983517383465	12.5853618390157	12.8961838936811	12.5881079791732	13.5876809087598	12.5826961824803	13.7119990247047	14.3214552641929	12.8174452969094	12.9731740244488	13.3720444539173	13.2084906851969	13.3410044875394	13.2276831453937	12.7395644024212	13.4100508384842	13.8439024093898	12.9508717202362	13.2954625700591	12.5587973435039	12.9359621794685	12.7653164576772	13.0
 521749751968	12.6855803042126	13.6463053357283	14.6448865795669	14.2323126141929	12.7812687149016	13.4270809560039	12.124416423622	13.2135143083465	14.3876402102756	11.8150195570472	12.4688890690354	12.714828987126	13.8156525269488	12.6093498858661	13.473250000315	9.04500776693504	12.4688890690354	11.8617232832874	12.569485616063	12.9217363962008	12.7878261947244	13.3510960730315	13.1415681566142	13.922946738504	12.9106383178346	12.4095902530906	11.8798864033071	12.3589982533662	13.2039276300197	12.3697627537598	12.9847239059252	11.5492634750591	12.9323915325	14.1019542930709	12.3116465748032	13.6195342683661	13.7948408087008	13.6006981976772	12.6542302573228	12.4615785969488	13.5334666483071	13.3456910540945	14.0042691286614	12.6312072915748	12.5379607473228	12.8857247397244	13.1325228388386	12.714828987126	14.379299058937	12.5178697553346	13.9602431484646	13.060218122185	13.4383164312795	12.4214403607283	13.6918341879527	12.5987342480315	12.9731740244488	12.9432971458071	1
 4.0333207797244	12.7524492171654	13.6327434069095	13.2182764174212	13.1111348363189	12.505503755059	12.7491620697441	13.060218122185	14.0479047835433	14.0114728272638	13.4970643648228	14.5951959116339	13.7526644841339	12.7395644024212	13.1069304599016	13.1769638647441	12.8009348348031	12.5102917870866	12.5853618390157	13.2039276300197	12.3267896858661	13.0278324135236	13.1550211745866	12.5485874613386	12.9808325439764	13.2606459538189	12.7272458754724	13.0237207312795	12.7457862187402	11.9691480285827	13.0561325355709	13.150731708937	13.8298607245276	13.2515362987205	13.1947154890945	13.8718536087795	13.1198053448819	13.3510960730315	13.521521678996	12.1280813942126	13.3720444539173	12.3944302171851	12.8544359578543	12.3526029875984	13.2466693314567	12.8107307993898	13.9968760324016	11.8476668712205	12.1333543519685	12.7781529237992	12.3074784410236	13.2371146454724	12.3610932568504	13.3258591796063	12.9808325439764	13.2954625700591	12.5960664795472	13.1683176821457	13.00041
 21476575	13.0983517383465	12.9771670331693	12.7909967261024	12.7940980347244	13.766761749626	12.5229831178937	13.7185965619488	14.5289153136417	12.3116465748032	13.1991664455905	12.3676271948819	13.1769638647441	13.7526644841339	13.3667429903937	12.3676271948819	13.3770089545669	13.1726154632284	13.6849411769291	13.5575347296457	13.5458924758858	13.8156525269488	12.9890721004724	13.6006981976772	12.4496157179921	13.4495337125394	13.6064506946653	14.2879659462205	13.9079073076968	13.5692827445866	13.0521749751968	12.6231686994882	12.9890721004724	13.3615662920079	12.6625118943898	13.0158054161024	12.9286250302165	13.7388824321457	14.5548994608661	13.8578751461221	13.3770089545669	13.2182764174212	13.7185965619488	12.2429500081496	12.7589378554724	12.8309493073622	12.6340627261024	13.3355329125984	13.0729300408465	11.9677084459252	13.5692827445866	12.5614144863976	12.1101681607874	12.6093498858661	12.8376314651378	13.5633030862205	12.3631894068898	12.4520058341339	13.545892475
 8858	12.7749137247047	13.1550211745866	13.0278324135236	12.4907924040945	14.0188432212402	12.2989836979134	13.2084906851969	13.2466693314567	12.5178697553346	12.9359621794685	13.4044571458858	12.8444142712992	13.8935180607874	13.4495337125394	13.2563917025787	12.7589378554724	13.3987737984252	12.8411185137598
200643_at	9.93278628876969	9.76573741068306	10.6981607658268	10.0699897623898	10.2529649394488	10.1659104223858	9.86191748859843	10.8322179308465	11.8434974062795	10.645343533937	10.0757935513957	11.3153913740748	10.0302897676083	10.919903901063	8.28719092645472	9.08096908076969	10.6206926329921	10.3745035557283	10.0418873590177	10.8526766828346	10.2435741858071	10.1559491230394	9.67443946069685	7.7945409702559	9.84780791586812	11.0627440315748	10.8372371811614	9.56624074350985	8.44313707848622	9.52674098282481	10.834763277874	9.85501931002558	9.18758680281692	9.9331439344193	9.5565317178878	10.8162998698622	11.113819542815	10.2270179741142	10.1670700419882	11.6543575030315	10.646933636378	11.1873096593701	9.76123886836221	11.0984947328346	10.6551502880709	10.2190233856693	9.81234467543111	9.20350136236811	10.2439977247835	11.4128791048031	11.5059617359842	10.5787446942126	10.3821796433858	10.1085246103779	10.0911346095591	9.68165334613386	11.4026557326575	10.6682640020079	11
.6637915832283	9.95942699222048	10.5838835438386	11.0583385035433	9.86287210655709	10.8107939219685	10.7655536927559	10.3563956760827	10.8402841501969	9.84028436095866	10.3446834254528	10.440795089685	10.2351532117126	10.7607977558071	9.24419136357085	9.73683351116929	10.3639617745866	10.0790795994094	10.9983833934646	10.1910274293898	10.3295547849803	9.92878924367716	9.71419286629331	10.3660784426181	9.9753322412441	10.4896187042913	11.0443657798425	10.5238020176378	10.5154777034646	9.93516778338385	10.2998711269291	9.46214563129133	10.7136843275591	10.3299715127559	10.2721135085827	11.093170014626	10.4179258354331	10.9673569382087	10.396318313937	9.49483482666731	10.2708675115945	10.1211782688701	9.83639082694685	11.1922431233858	10.9212183524016	10.4731990225394	10.645343533937	9.79028229768898	10.4665520914961	11.4101419215945	10.3935909848425	11.2491288935433	11.2967443906299	10.297355745689	10.9212183524016	9.68866977219882	11.0372415941732	11.1493764116142	9.6453706259
 2716	11.1016113830906	9.74902543800591	10.7056101253543	10.5372414367323	10.6264419152756	8.30072587906298	10.2221939467913	9.3563008502441	9.92192523552559	8.26625586792716	10.0073674476024	9.9083675267303	10.7690156943701	9.75336470444095	10.2101597275984	10.913455824626	10.4551721084252	9.88156840256496	10.0348729555157	9.42616663119685	8.09666826345669	10.6886046440354	10.0615520735276	10.6632837604331	10.2411420169094	9.62631519652363	6.41791104446457	10.0066854911929	10.0907730208347	10.540223992185	10.5129908752756	10.0623237796024	10.0893037242106	10.4651460713189	10.4151885033661	10.7768386122441	10.6153580876575	10.5735712797638	10.2932083391535	9.823838231437	10.4921233132283	10.1502192368976	10.7240565019291	10.7073009145079	9.00186605684253	10.2435741858071	10.2998711269291	9.13584764091929	10.3772498208465	10.3577025945669	10.1256627424036	10.5382070800591	11.1856035148622	9.91698783312993	10.9088348873425	8.86564220660039	9.49893312764961	10.5895488302953	11.3
 835247963779	6.34876066132087	10.6594246971063	11.3153913740748	10.1419493598779	10.372698134685	9.4897357714626	10.5353891815157	10.421656185374	10.7846250735433	10.505733734252	9.77913085918702	10.2274344073228	10.421656185374	8.48581360651771	9.63055947328544	6.70678661075787	10.2856646950591	11.084953053189	9.11626383736812	9.27209277110629	10.7460509249213	11.9014492099606	10.8917781362599	10.1126022078858	11.012042604626	9.18248761707874	9.20424084571456	9.72217883478543	9.1600489947874	10.1863146763386	10.3169363251968	10.7554381918504	9.90807322570669	9.89519741032087	9.97704478118898	10.6475107614567	9.52272462845276	10.3442646891929	10.1743802250394	10.3568450143898	9.28164577877756	9.62884207250196	10.9245741322638	9.71154150685432	6.00326022158858	10.8445646987402	7.08185258562992	7.27456730643504	9.29251552869094	10.2644377770866	10.4916214134646	10.5194114583662	11.0804155295472	10.7655536927559	11.0939248708858	10.4081957862205	10.3299715127559	10.114472913822
 8	8.62357536339764	10.4589424871063	11.2158458411417	9.58565374417715	10.2725162931102	9.36595712869685	9.27960877404922	9.83102230838583	9.71065730529921	8.92921628322834	8.01041990742126	10.6704704498228	10.8526766828346	9.44816957809448	8.26423052271457	10.0004119623858	10.1502192368976	10.8451394396851	9.51558622144488	10.3476104111024	10.9810299863386	10.0090673838957	10.7379106999803	11.1430276324606	10.9245741322638	10.8065301476378	10.7822832481496	9.96800228252756	9.32041123550393	9.90449012909252	8.55279617946259	10.5194114583662	10.2986177917913	8.87050188891731	9.75974791910039	10.3594792243898	9.74967573358465	11.0206805079331	9.72610660938583	9.62604895982875	10.3355856015551	9.80321074019291	9.4246077550256	8.07995027885236	10.5498670011614	10.1325025067815	10.9604590635039	8.20315702132677	10.7281828987598	9.95603506953741	9.52190845723622	7.46899960347244	7.2151830149311	9.97361673367323	10.2249628892913	9.59516135659449	6.35349863697835	9.0764872115197	9.93
 149099768111	7.67967547774016	10.8205538362598	9.79311900548032	10.645343533937	10.9962709877559	9.74520989307284	8.84418615083858	9.05713915385237	10.8470232724409	9.28487663491339	8.47629282531103	10.9036119597638	11.2328180683071	10.3471895524213	10.7768386122441	10.2936255599213	11.5059617359842
200644_at	12.9545899484055	11.2100465701575	12.0196914008268	11.9970661642323	11.7379283833071	12.047594326752	12.2888205855906	11.7489319590157	12.682554660689	11.7933657655315	12.0927179581299	11.6915416387402	11.8135709413583	11.6025425407283	11.5645294825591	11.820402543622	11.093170014626	11.9970661642323	11.7074169387008	11.6013910801181	11.8689149185039	12.7365742415945	11.9044084620866	10.8690238741732	11.0379546662205	11.9799665497638	12.3010871854921	11.6637915832283	11.0084894771063	11.8272277770866	11.9925968389173	12.29293467	10.9009494054724	10.9367711812795	11.1556994662008	12.2270581642323	12.4663794462205	11.0663699636614	11.479066461437	9.98187725667914	12.4032229696654	12.2212504436417	11.5240805807874	12.9731740244488	12.1630661588386	11.8312725382874	11.0480555927362	12.9180017655512	11.6185857324213	10.6749273028543	11.5377450354331	11.3701353192323	10.4680134045276	12.1514054661614	11.2473746431496	11.0020754468701	12.4688890690354	12.2369127376575	12.8
857247397244	12.1888570919291	12.3898266090157	12.0790998118898	11.9815736844685	11.1766171484646	12.1630661588386	12.0310579715748	11.4468319729134	11.8798864033071	12.6312072915748	11.8339210023819	12.0262140034252	11.712346620689	11.3297363441536	11.732983978189	12.3116465748032	11.0729538268504	11.8913450300197	12.2888205855906	11.2776457094291	10.7316576667126	11.6128579466535	11.3627084348425	12.2212504436417	12.9432971458071	11.8422098804725	12.4639698737598	12.7272458754724	13.0158054161024	12.2059427797244	11.3635847856693	12.3331605646457	12.0179701790748	12.5281553430709	11.8574991898031	12.5749345846063	12.9731740244488	12.0858298392717	11.5535661073622	12.4496157179921	12.5459673151378	11.9586881257677	10.8024355555315	12.7209943912008	13.0237207312795	12.755821628189	12.5563612806496	12.6456083187598	11.9677084459252	12.0508862956496	13.1947154890945	12.29293467	12.8857247397244	12.4568001652953	11.3978660334252	12.5907452786811	12.2989836979134	12.3116465748032
 	11.9722403106496	13.2802069541142	13.4215239558071	12.5204155844095	12.7524492171654	10.2036535425984	12.4032229696654	12.4190466227165	11.3297363441536	11.7960877175591	12.1742265208661	12.6568497595472	12.6282942024803	10.1007900037933	13.5458924758858	13.0856803466142	12.3246362749016	12.1591251137598	12.5933433134252	13.0983517383465	10.5823271590157	12.2041202139961	13.0479796223032	13.0561325355709	12.6997177031693	11.9832101191142	11.4660836099016	12.6093498858661	12.6595577184252	12.3631894068898	13.2420359659055	12.4446728712401	11.2836438843307	11.9847950316142	11.7266747252756	12.6148413999409	12.7272458754724	9.91764014371851	10.9279063469291	12.1650515017126	12.4883769096653	11.8716682845866	12.8822765963386	11.777425091063	10.8470232724409	12.4263056679528	12.354699113878	11.4780084008661	12.6625118943898	11.4976156710433	11.7709110401181	12.1870456803937	13.2655915489173	11.6139720610039	12.8576955052362	11.5325377719488	11.9910673187008	12.3290228882283	13.1
 593383008071	12.2950589443898	12.5006974997047	12.3526029875984	12.5775578207087	12.2193267941929	12.9473087071457	12.2707652728937	11.817718229252	12.9323915325	12.1458870995669	11.9407281436024	12.7524492171654	12.8074997923622	11.8927945104724	12.0774612422244	12.4757423630709	12.3855361810236	12.0707899901968	14.4791105875984	12.7749137247047	12.6997177031693	11.5070193242717	11.858927533937	12.2865910183268	12.0726085584055	11.6425901668504	11.7722580452559	12.1533358941142	11.5990692206693	12.9695644606102	12.6679468656102	12.4931307332283	12.2727470357677	12.8961838936811	11.8956628717913	12.8544359578543	11.9987132822047	12.6040406743898	13.1281567669095	12.682554660689	12.7086605659252	12.5587973435039	12.6231686994882	13.2420359659055	12.6312072915748	13.0119930951378	11.732983978189	12.5881079791732	12.7178034111417	12.617680006122	12.7491620697441	11.8422098804725	12.4399967487402	13.6783546590748	12.6542302573228	12.4308397192716	11.9268051335433	12.333160564645
 7	12.5432923887402	12.5853618390157	13.3720444539173	12.9217363962008	13.3987737984252	12.2098173226378	13.4383164312795	11.9298181617323	11.7097327419488	13.0479796223032	11.8218366680315	13.0729300408465	11.9073122790945	12.7843706088976	13.0318405829724	12.0875482779724	12.3654952085433	13.6006981976772	13.5814514391536	12.3740483415748	13.4908122294882	12.4470854759252	11.1939405369882	12.0927179581299	13.6849411769291	12.8009348348031	13.0561325355709	13.6128676006299	12.7027215626772	12.2450413580709	12.9252598240157	12.0343864161614	13.0237207312795	12.7749137247047	11.9847950316142	12.9395271477953	12.827581601063	12.6710558388386	13.0729300408465	12.755821628189	13.1636280983268	12.7209943912008	12.2409318502756	12.6312072915748	13.3203607876772	12.54064388	12.72423622	12.0726085584055	13.315514029626	11.8644980804724	12.0003219698622	12.2310231554921	11.3853975754331	12.5614144863976	12.6426935404921	12.9695644606102	12.0726085584055	12.8857247397244	13.32036078767
 72	12.1963326637599	12.2688303803347	12.416695628248	12.7684850162992	12.7622351627362	12.4568001652953	12.2707652728937	13.9009620727165	12.7940980347244	12.5432923887402	11.3287838692323	12.6483955999213	12.0875482779724	12.7027215626772	11.5039249776575	12.958050800689	12.0262140034252
200646_s_at	8.00658201285236	8.77906931618896	8.6627350049744	9.5412107574626	9.18687738004921	8.59165636101181	7.53947519867716	8.67533074019292	7.97626838226575	8.74010811248424	9.01419958855905	8.86206687437795	10.0063184775945	8.36599906928543	8.88638791947441	8.7727035116004	8.70422334521654	8.13188926352559	8.47224496287795	8.82611747418504	8.42765090142323	8.24360882275394	8.45007869960827	8.10679889796063	8.04060076267127	9.90343677418898	8.8144178150315	7.92824358439764	8.02219275713386	8.63772784039567	9.77459364650788	7.90728487027756	6.57302908844488	8.60614344759843	8.29514008938189	8.70176888157874	9.05344589128937	9.16581401571851	7.03029584119685	8.76958963612795	9.73201721893505	8.17018630155118	8.77180403784254	9.29002367911023	8.17919170046063	9.73534181920866	8.76420830641142	7.91233724424409	8.96554884356692	8.89597391407087	10.2932083391535	8.70467707124016	6.94919322422638	8.88638791947441	8.80646364154726	8.93314405897441	8.43842208901575	9.63480590639
96	9.32596372488583	8.25081834949016	9.52244896548622	9.40679585919095	8.04733098342324	8.93457051436614	8.41482156710827	9.05713915385237	8.50340074295472	7.94859621405709	8.70623550118898	8.58630684912599	7.95343660010038	8.01275816429527	8.96321087514567	8.59293951794882	9.08592991171655	9.08028446908859	8.62471936304331	9.21177964394489	7.59090111766141	8.19124768975788	8.65716360721851	8.21503357287008	8.61473214719882	9.14813799315355	9.0407997157874	9.01043852377559	9.35254252612599	8.50410431818701	9.47182336187993	6.72367684158071	8.69502824337598	8.3027420831496	9.17695036475589	7.95656665144095	10.1256627424036	8.6206051369685	9.21269826948228	9.8285036051437	9.30730713985432	8.20524591814961	7.79354109163779	9.5867946355374	8.42046987987992	8.49859895352165	9.42280030026181	8.13699349838976	8.59009418375591	9.53734776846654	7.8676934382933	9.47578431920866	10.5110738949606	8.65329776782873	8.50179352008858	7.89888511331299	9.22508721620275	7.49550815015946	8.58202
 273921654	8.73897463733859	8.18853248813189	7.70539934290355	8.56546822970866	8.20062021246654	8.67486090159448	6.97134963888779	8.04268184026378	7.69111141634842	7.11016928175787	8.21955835472047	9.5139512132441	8.38630045506103	8.99384049993504	9.18397267051377	9.60751333101969	8.04522243476968	8.53638309390354	8.1619123708307	8.5452175265	8.54742868205709	9.60040804625983	8.9142210790256	9.94450742041339	9.17550313786614	6.21452837651969	8.25081834949016	8.69683146266928	8.86274364860433	9.51447451416142	8.79533038001379	8.25260333185434	8.73157391252165	8.80172433136024	9.1464799589626	9.18979838004527	8.59882049504921	8.57089946911812	8.72683172788584	8.50363019985433	9.10151172032283	9.52782541532283	9.23588255285827	8.98845389148032	8.8528609107677	9.36239728734842	8.99819506049803	8.81167820018898	10.0203197604429	8.65513186658072	9.11169398074212	9.63278633257087	8.71934827379527	9.03848334800591	8.27826201245276	8.65217159562992	8.65694638124213	8.03875713010039	8.
 58405241484252	8.59120839052952	9.08382764151969	9.19680443967521	9.00558091349212	8.68138003770079	8.79921098856693	8.93548526548229	8.86702859670079	9.81949920746261	9.34670321341929	6.96955042580316	8.95282757831496	10.0579445612599	9.12661167485041	9.16850633135235	8.20821588674607	9.11046244054527	9.74189000973425	8.11785146123031	7.66628885634843	9.3530519573248	8.35094319241143	8.3589221166693	9.6775864674685	9.29050985692323	8.54162790612402	7.74653307708859	9.11362486597441	8.23286641269488	8.84536805977165	9.01350748592322	9.28338035620276	9.16435266935039	8.49097620288976	7.62614365168308	8.53232656445277	8.60389666130513	7.72043051304922	8.64875675513386	8.69683146266928	7.93788807755119	8.95651701830314	9.38210016073229	8.73359585878543	5.52714464077755	8.81977399685039	8.6212696891437	8.79216202162205	8.3653511584744	8.29469091858858	9.07084501246456	8.30366901687794	8.88687635282284	9.00372864984251	7.48067524289961	9.39592938968701	8.72614742756693	8.10447965
 702559	8.14758833653741	8.32459368928543	7.92992501190945	9.27662349280314	8.37760618775786	7.97122918509252	8.44358537905708	8.63795319394487	8.495704343374	8.52921647593306	8.18260378248229	8.47030040737992	9.3191683232618	8.53122617598819	8.3734991235748	8.23098333651181	9.08640052898819	9.27308714300001	7.81890548195276	9.2478949545748	8.57539409871852	8.47826981706496	9.04733821428543	8.74369189741339	8.86747185799212	8.84348288006497	7.93764920519291	9.39185514112599	9.18565394008465	8.50021311896064	8.48139803344488	8.58383909214961	8.68046739675591	6.80700558810825	9.08313659843897	8.41166119849212	9.38336564616536	8.48074725140355	8.95651701830314	9.02452049345473	9.00695597464173	8.08649241610826	8.46518598518503	8.00874038134056	8.55544496699606	9.15886928295866	7.88365098824213	8.3822522912067	7.65492799291339	9.11939941235434	8.95788551343308	8.0957342568563	8.57067642417717	8.92806624142127	6.86482166673031	9.16967228123227	8.63143295040157	8.86817190317322	8.5
 898728541063	8.60099561175	8.76802293737205	8.18669547139173	8.54698603361024	9.22362281333859	8.14321614326378	8.43752839851181	9.81949920746261	8.28629587638387	8.74745721847047	8.30573688963583	8.24406595551771	9.33202973685038	8.48716129344488	8.79875724148229	9.28411619827755	8.93730206552952
200647_x_at	12.6282942024803	12.0808276495275	12.9286250302165	12.2077602390945	12.5305329811417	11.3720128195669	11.5887034435827	13.2852418391732	12.4931307332283	10.7631266967717	11.2543815012008	11.8367639816535	13.6128676006299	13.8935180607874	11.6673107647835	12.8009348348031	12.1630661588386	11.4986145729527	12.7457862187402	13.1769638647441	12.4009704113976	12.2727470357677	11.2006728769488	12.1963326637599	11.9910673187008	12.5511819002165	12.4956911816142	12.7055179402165	12.3116465748032	12.0423228886811	11.6685112611417	12.4806752162008	12.5987342480315	12.4354904530709	11.9970661642323	12.3375947358071	12.5078877440945	12.5720877198425	13.1111348363189	12.7365742415945	11.1806628850394	12.7457862187402	12.6456083187598	11.575532637126	12.7272458754724	12.4931307332283	12.3631894068898	12.2971043859842	12.2989836979134	11.4119434811614	12.6012386626772	12.1031925737205	12.3610932568504	12.4520058341339	12.3481811607087	11.9662913381693	11.9894687991142	12.3963914
402559	12.3481811607087	12.7055179402165	12.2950589443898	12.0098648274409	13.3456910540945	11.9769270012598	12.6231686994882	12.1687750195866	11.3787930511811	12.7209943912008	13.1947154890945	12.6625118943898	12.8074997923622	13.2371146454724	11.5699408255118	11.5471804452953	13.3104864569685	12.2865910183268	13.5334666483071	12.5006974997047	12.2469470896653	12.3654952085433	12.1261867433858	12.3158681170669	12.1870456803937	12.9395271477953	12.8476875489567	12.0842453121063	11.6649088576969	13.1027400727165	12.6740309650394	12.6426935404921	12.7303427025	12.9286250302165	13.5814514391536	11.1525839335433	12.6398562327559	12.8822765963386	13.2699971463583	12.5432923887402	13.0004121476575	11.597840398248	12.9286250302165	11.7025426433465	12.4931307332283	13.2466693314567	12.827581601063	13.150731708937	12.9473087071457	11.9192458611811	11.952737697126	12.7684850162992	12.9359621794685	12.4143858343701	11.4478951716732	11.778669446811	13.4383164312795	12.682554660689	13.085
 6803466142	12.2232086440157	12.7974787025197	10.9153325421654	13.9968760324016	13.0237207312795	11.100806490689	11.6519288003346	12.7457862187402	11.9146477991535	11.6531487051378	11.5471804452953	13.315514029626	11.8027993447638	11.3516341199803	13.3615662920079	11.481076633563	12.1208208574016	12.1982521983268	12.9106383178346	13.0643368027756	12.2627208220276	13.3355329125984	12.5178697553346	13.3510960730315	13.2371146454724	12.4284786147441	11.7097327419488	12.0893452203937	11.7355119406102	12.8243141795276	12.4981420001575	11.4976156710433	12.6652459965157	12.5229831178937	12.8074997923622	12.9395271477953	12.5255429930709	12.9731740244488	13.4441179083465	12.4833023092323	12.8309493073622	13.0198052736614	12.9930759414961	12.6012386626772	12.6426935404921	12.6282942024803	13.060218122185	12.2950589443898	12.282759266063	13.060218122185	11.8081745711221	13.3355329125984	12.343877737441	12.3831107386024	13.4383164312795	11.9677084459252	12.875655228248	11.9206955470275	
 11.5355580330709	12.3809011655905	13.7053353744882	11.4530139718701	13.4215239558071	12.341844185	12.569485616063	12.2002554129921	12.868294089311	12.1441118022638	12.0758864446654	12.512815545689	12.5563612806496	13.0436719166339	12.0294270017913	12.6093498858661	12.2566594959055	12.0179701790748	12.7589378554724	12.284564933189	11.4411490356693	13.4383164312795	12.4239336170079	12.5355002957677	12.7178034111417	13.3615662920079	11.8218366680315	11.2698752951968	13.1858317869094	10.9879223762205	11.5831488229134	11.9970661642323	12.566671132441	13.1325228388386	12.0543283624409	11.9940543830906	12.0098648274409	13.6195342683661	11.9298181617323	12.0508862956496	13.4790428966339	11.4411490356693	12.2232086440157	12.1796504518307	12.5907452786811	12.5933433134252	12.566671132441	11.7879026986417	11.6278286006496	12.343877737441	11.4251817515157	12.8822765963386	12.3246362749016	12.8822765963386	12.3481811607087	12.553779553189	11.7290659968504	11.4640772232283	13.5943672875	1
 2.4858401327953	11.5546338680512	11.8408549655315	11.6312048799409	13.4908122294882	12.405304009626	12.5614144863976	12.9217363962008	11.7316448700394	12.3095998389173	11.6807567300591	12.1261867433858	12.2768937830905	12.7524492171654	11.1336246382677	11.7606515610236	13.0198052736614	12.2212504436417	11.4063341450197	13.6006981976772	12.8891966579921	13.0436719166339	12.3095998389173	13.3931723300787	10.4774806136417	11.8259553738976	12.0558736722638	12.6740309650394	13.060218122185	11.5282836118898	11.820402543622	11.6771233304134	12.7303427025	11.3921544440157	12.0526615939961	13.0318405829724	12.354699113878	12.4806752162008	12.4591300295276	12.6797958064567	11.3507091753937	12.3740483415748	11.8163633369685	12.1687750195866	11.6472354020276	12.3610932568504	13.9524684716339	12.5255429930709	12.8376314651378	11.6245000579724	10.2371348046063	12.0996257435236	11.8703886839567	12.8476875489567	11.2890034851969	12.3526029875984	12.714828987126	12.1814616120472	11.913247136
 3583	12.6797958064567	12.6625118943898	12.1630661588386	12.8961838936811	13.2750040473031	11.2363072287205	11.882819439311	12.354699113878	12.3158681170669	12.6120365169291	11.2100465701575	12.4615785969488	13.3877641137402	12.9395271477953	12.7812687149016	13.0119930951378	13.5155626191142
200648_s_at	10.5735712797638	8.90989963254725	9.54065882402166	8.65804653054921	10.1953078449016	9.53493932849016	8.85839175585433	9.62231545319094	8.24562611062598	9.24048692441929	9.10973271144489	8.60297045158662	9.98221754269685	8.05766873712206	7.92112975330709	7.74477718933267	11.0663699636614	8.56794813204134	11.8898000044094	8.84784869963977	9.04782904409252	9.58040019884843	9.00695597464173	8.23495703168307	10.2836794203937	10.6485797993898	10.8470232724409	9.39084105352559	8.87664980033859	8.73311246055512	11.1383187672244	8.55835647604921	9.73656611831496	9.56427855936417	9.84468769587401	10.4299626715748	11.5863935650787	9.97704478118898	9.31280746970669	10.0112059188937	9.41647691003937	9.64134897334449	9.36595712869685	11.5090674141339	9.44311550595079	9.37444817370669	10.1223015541831	9.82724884922244	9.93216431820079	11.9558895165748	8.8802772052933	9.27333448738582	7.5930252975433	8.70843233058859	9.65705075802558	8.16395072050196	10.1559491230394	10.92457413
22638	9.68195174527362	9.45034194413189	9.18027759509448	9.33078928620473	8.96813457729331	9.92550940749017	9.23448471667521	10.6269798951575	10.3037822032283	9.82012791616535	9.81546213322047	8.38492800369882	8.60210483111022	8.31046273698229	9.05226911960039	9.68594972233071	10.7975046637795	9.4141071591437	9.90901272787204	10.0487117300197	10.9218652222047	10.4551721084252	8.39932795824409	10.2451585491929	9.23686576692324	12.7272458754724	13.4324776745866	11.3090751170079	12.2789211835433	10.4398362977953	12.7589378554724	10.9865221203543	12.0196914008268	13.5692827445866	12.3481811607087	10.0714681378228	10.7373532709646	10.623279282185	11.8560660942323	10.8036216902756	9.61867489953149	9.50667135823819	11.2793106950787	14.4865579068898	11.2742078612402	11.597840398248	13.1325228388386	11.012042604626	10.9401050019882	11.135234217874	11.8533141773031	11.1661995175984	9.96424610844291	13.0397137447638	12.6679468656102	10.8144510821653	12.4399967487402	11.3590015674212	10.
 5242772568898	11.5776664887402	9.06452184342717	10.5766304927953	11.877059054252	12.4806752162008	11.3534418904134	10.8982826838779	10.2379274226772	9.74189000973425	11.7049151540551	11.0686076034252	10.8211678502953	9.40370955031693	10.5973139004921	11.4017616264961	11.8812953865158	9.24766804473819	9.49836490749999	11.9029456299016	10.9515670413189	11.2040993205906	11.1145967166339	11.4128791048031	11.3645366494094	11.6267128346063	9.57792270075591	10.8302835877559	8.42203779005905	12.5485874613386	9.72247936324606	10.9625188542913	9.79618688271457	12.2586435792717	12.5907452786811	13.1991664455905	10.8439601155906	9.80290441044686	11.1605360776772	10.5313856134055	10.503798614252	12.2509099826181	14.3715761936811	10.4077437374803	11.6507490918307	9.92651572647244	10.7211905888386	13.1370532441929	9.96390986030906	11.7838651592913	11.0894162102165	11.3949888855118	9.69012336270077	10.4684546832284	12.9930759414961	9.29375914118504	11.4322023760827	10.2133607846457	9.308046
 1456319	9.64304836920472	9.39907308917519	13.1991664455905	11.3617728178543	10.8107939219685	12.9655805787599	11.6519288003346	12.4782974190158	12.3697627537598	12.0115399848032	13.7740588481496	8.28585212407087	11.7135502959252	12.2077602390945	11.0553200196063	11.5090674141339	8.72547204343307	11.3179445542913	12.4009704113976	10.6749273028543	10.5194114583662	13.5458924758858	10.4877041250394	11.9497733729921	10.9193101056693	12.7395644024212	11.4800744461811	11.4670875912205	10.4393945256693	13.6128676006299	9.71123858627756	10.3634863476378	11.4177282894291	11.1782377352165	9.87192488804724	10.954987738248	9.61478704383465	12.0996257435236	12.580112246811	9.64108537984843	12.0179701790748	9.31202374674213	11.1462624948819	10.2210031403543	9.33784654690748	11.4540108938386	10.3398517056496	11.4251817515157	10.8047953637795	8.66450245356889	10.2214093787205	12.3246362749016	9.00604151633662	11.272417737126	9.50240199146259	9.81266824466731	10.8254043203937	12.394430217185
 1	12.7781529237992	9.14437181622835	10.7938125275	10.7142273290748	9.82599336570276	11.0465765597047	8.41734005701969	8.67374392924803	14.1936438637992	10.5594233888976	10.6704704498228	10.9625188542913	12.8209263256496	10.2270179741142	11.161354976437	10.7089841037599	9.64965944083858	10.6179686448228	10.1208526216043	10.613224262815	12.3331605646457	9.75610675433661	12.0858298392717	11.4873486739567	10.9476187650984	11.8408549655315	11.755474946437	11.9511992554134	9.88026006422441	10.969406688189	10.8224095623819	10.9728349722047	10.3999774040354	12.354699113878	10.0511413062972	10.5609446381496	10.7810702384449	13.3931723300787	11.700102389311	10.0754254679449	10.1114972574468	11.2074823212992	10.9956029179921	9.95466156093307	11.936177743189	11.0171114705118	9.89353966338976	9.61278944537993	12.4143858343701	10.3617081909646	10.4417077841929	12.1083084168504	10.7882975106496	11.721844039685	12.4119581228937	9.41200290476772	10.5293650848032	11.071487385315	9.23977996021
 653	9.93580998655906	10.2796095054528	8.6692724281063	11.2915373373622	10.6599724623819	10.1678570597638	9.91206677807677	10.0164636175138	10.1969356506693	10.5159492014764	9.68306982000984	10.1275968310335	10.4425817238779	11.2673232159646	12.8107307993898	10.1029436105374	11.5461579619488	11.4600917103937
200651_at	13.8643160723425	13.9079073076968	12.5379607473228	14.5458151663386	13.0081445160433	13.6327434069095	12.5078877440945	13.6985394440945	13.6652820252756	14.6292067804134	13.7322467693701	13.8087796219882	14.0188432212402	12.9144355572835	12.7940980347244	13.6849411769291	13.1111348363189	13.3258591796063	13.9079073076968	13.2606459538189	13.4156412040945	13.8511920475	14.0562900908662	13.521521678996	14.1476632778543	13.6006981976772	14.2166882087008	13.9815163306496	13.4100508384842	14.0781259613977	13.5334666483071	13.6006981976772	12.7209943912008	13.6527399773031	13.6985394440945	13.2230194688189	14.7273271306496	14.3715761936811	13.3931723300787	14.0937549159055	14.8540251527756	14.2400596376378	13.7948408087008	13.6527399773031	12.72423622	13.5575347296457	13.6195342683661	13.2954625700591	13.4044571458858	13.7457931904921	12.7622351627362	13.9152284563779	12.6911861360039	14.3876402102756	14.2800648041142	13.0044599855118	13.3309702219685	13.6783546590748	13.
6783546590748	13.8643160723425	13.9892274950197	13.7053353744882	13.5395089916142	13.7740588481496	13.2699971463583	13.8225471159843	13.5876809087598	12.3877343535039	14.379299058937	14.3630712198229	14.6865149941339	14.6947124373228	13.922946738504	14.4119694833858	14.209181954626	13.4790428966339	14.8540251527756	14.2323126141929	13.2563917025787	14.6375072655315	14.4707593843307	13.6327434069095	13.8439024093898	14.3715761936811	14.2243401772244	13.5395089916142	13.1550211745866	14.4865579068898	14.5289153136417	12.7491620697441	14.5205546335236	14.0114728272638	14.209181954626	13.4678086243504	13.9815163306496	13.1027400727165	14.4292680992913	15.0639415713189	13.5575347296457	14.3301940275394	14.6375072655315	12.7589378554724	13.8087796219882	14.5289153136417	13.7119990247047	14.271830718563	13.922946738504	14.7437419048228	13.766761749626	14.2480948897835	14.2166882087008	14.0406609305512	14.3382433304331	13.2420359659055	14.461665747815	14.2960190427165	13.444117908346
 5	14.3470815694685	14.5865498984449	14.3876402102756	14.6375072655315	13.9815163306496	14.6780952962205	13.2906900591929	13.9079073076968	13.8087796219882	13.7322467693701	13.7526644841339	14.1936438637992	13.4156412040945	13.473250000315	14.2323126141929	14.1856745848622	14.1249366789173	13.1152054418701	14.5032438625591	14.0937549159055	13.8511920475	13.8439024093898	14.2800648041142	13.0397137447638	14.6292067804134	13.9815163306496	13.0479796223032	14.0479047835433	13.0158054161024	12.827581601063	14.4292680992913	13.1415681566142	14.7683016145472	13.4383164312795	14.8456379198622	13.6265192025	14.2400596376378	14.9311213116732	13.6592559234449	14.1329258481102	14.1405398335236	14.6375072655315	13.8087796219882	14.8456379198622	14.2400596376378	15.0286879442716	14.256077054941	14.4201586353346	14.2960190427165	13.9375200961221	13.1991664455905	14.0634744420276	14.461665747815	15.2089332444094	13.6783546590748	13.8368539537795	15.0014744021654	14.4292680992913	13.90790730
 76968	14.3956648079134	14.8876758356102	13.922946738504	14.0634744420276	13.8790253006102	14.6448865795669	14.1329258481102	14.5116598900197	13.8935180607874	15.0639415713189	13.7948408087008	14.4532715601181	15.1718225621063	14.4292680992913	14.7437419048228	13.6265192025	14.209181954626	15.0546499586417	13.1027400727165	13.4441179083465	15.0729753559252	13.8643160723425	14.8540251527756	14.8110820529331	14.8790908238976	13.7457931904921	14.0937549159055	14.8876758356102	13.3667429903937	13.0081445160433	15.2454487399016	14.5865498984449	13.7874838861417	13.9741502312598	14.4201586353346	14.0781259613977	14.3715761936811	14.4454886139961	13.9815163306496	13.9968760324016	13.5692827445866	14.0262508662795	13.7119990247047	14.4454886139961	13.6265192025	14.6531716306299	14.0706778816929	14.3550964150394	14.379299058937	14.4372842947441	13.7740588481496	14.703475206437	14.0634744420276	12.9359621794685	14.3876402102756	13.3931723300787	13.780800593189	14.2166882087008	13.53346
 66483071	13.6392718075591	14.1627936086417	13.7053353744882	13.8718536087795	13.9602431484646	13.6849411769291	14.3550964150394	14.3630712198229	13.2606459538189	14.5289153136417	14.0042691286614	14.3301940275394	14.4707593843307	12.9068557864961	13.9375200961221	13.5514613477953	14.1936438637992	13.0983517383465	14.6292067804134	14.5951959116339	13.8718536087795	14.1856745848622	13.9968760324016	14.2010172023425	14.3956648079134	13.6265192025	14.5289153136417	14.9928906469685	13.7119990247047	14.0855869837795	13.8087796219882	14.5865498984449	13.3877641137402	13.9079073076968	12.834310138189	13.9673175727362	14.6611670065354	13.2802069541142	14.6531716306299	14.2400596376378	14.3382433304331	12.7589378554724	14.3715761936811	14.271830718563	12.1514054661614	14.2879659462205	13.671656868563	13.3823020322047	14.2960190427165	13.521521678996	13.9079073076968	14.4292680992913	13.6918341879527	14.1936438637992	13.8578751461221	13.8368539537795	13.521521678996	13.2606459538189	14
 .0333207797244	13.4100508384842	13.2135143083465	14.495509216063	13.6392718075591	13.6064506946653	13.7388824321457	12.7653164576772	14.4201586353346	13.8718536087795	14.6865149941339	14.2243401772244	14.8790908238976	14.8540251527756	14.2323126141929	14.8456379198622	14.703475206437
200653_s_at	10.9948836735039	10.413795777559	10.5372414367323	11.0879852182677	11.8135709413583	10.989399264626	11.5230170114764	11.4600917103937	10.936152538563	11.1517988133071	11.0612307584055	11.0400845786811	11.9955692863386	11.6255898974016	11.6697384602953	11.6600725354527	11.2319060300591	11.304674954311	10.8877866402362	11.2260642304725	11.5070193242717	11.9910673187008	12.284564933189	10.5660238990354	10.7004963912008	10.6704704498228	10.5701388099606	10.6853157326181	10.3537734724213	11.3654675661417	10.7731901900197	11.4205824434055	11.7696327054331	11.2277992160433	11.6222117706496	11.161354976437	10.6551502880709	10.7822832481496	11.5699408255118	12.1424721956102	10.6350041143504	11.2577850597441	11.5602082804921	12.0003219698622	11.3931048773622	11.1493764116142	11.2881086288386	11.8644980804724	11.3037864524409	11.5039249776575	10.4593875593701	10.6328155714173	10.9611346615551	11.9677084459252	11.327841577815	11.4831900317126	11.2456617499213	11.083458026752	
11.0178604444882	11.6673107647835	11.4780084008661	10.2574843208661	11.0961162254134	11.0670980080709	11.1694451898622	11.6637915832283	11.5028039204724	10.365240673189	12.1888570919291	12.1404521883268	11.2690822104921	11.3435484194095	11.181455737185	11.2050197759843	10.752449510315	11.5874989477953	10.6217519592126	10.4993373073425	11.6255898974016	11.5345598474409	10.6448271642126	11.0049496760433	11.2793106950787	9.44955318943504	10.8266393497244	10.2570714300394	11.5943213154921	10.1686040945276	10.859509578189	10.3199203169095	10.3338534701181	10.1555624872362	11.6002641882284	10.9212183524016	10.0393718731102	10.0743380144547	10.4114680508858	10.9673569382087	10.0028748969567	10.514498264311	11.3099648859252	10.7124938592126	10.5422050579134	10.3033421991929	10.9108030333465	10.8175280676575	10.3758703196063	8.93104374616535	10.3186191637008	11.7748936383858	10.8241963863386	9.20737908857874	10.2431921154528	10.5349128713779	9.58762532540158	10.8030536616338	10.539715
 7126378	10.1906657763189	11.3816148081496	10.8627975029921	10.9114831325	10.6398660190748	10.8175280676575	9.98153674942126	10.3931206321654	10.9075560927756	11.1749995145079	11.1062886801181	9.94147362756694	10.333395291063	10.989399264626	11.0035249265551	10.7379106999803	10.1062720181476	10.6420827013583	10.0118826127264	9.40837883305708	11.5028039204724	10.0164636175138	11.2915373373622	9.40142222067126	10.5372414367323	11.0501773036811	10.6754257508071	10.2749941114961	10.4333036308268	10.3603843413583	10.3024622871063	10.2828778204528	11.6413865550984	11.3730164164961	11.1375431565551	10.6727248994882	10.7112780254528	11.1790104709252	10.6908750485236	12.0147119400394	11.1897340279528	11.0164027475	9.90179454942519	11.4186889365354	10.7373532709646	11.1470876130905	11.792025836063	10.8786311025	9.42487443573819	10.7159447851378	9.70095789654135	10.8811845064961	10.7327193702953	11.3692059386417	10.6627149933465	10.8557768965748	11.817718229252	11.2673232159646	11.33615
 1682441	11.4761141306299	10.989399264626	10.6803983237795	10.6063885862008	10.968684102126	10.4983590258661	10.1555624872362	10.7147993024409	10.9789336492126	11.8560660942323	12.6066279717126	12.1742265208661	11.5471804452953	9.91302994564173	11.2552381054528	11.1234701889961	11.1605360776772	11.175750384626	10.8767426487008	10.5208588528543	11.1701902142126	9.9959290502874	11.3692059386417	10.9108030333465	10.3355856015551	13.2039276300197	10.4809758159843	10.5921496701969	10.2129701965551	10.9448872980709	11.0272944280709	10.6366709489567	10.0189399427047	10.5625077722441	10.7073009145079	11.0856637309842	11.0939248708858	10.7649422914567	10.6300750821457	10.2977805997441	10.4081957862205	10.9153325421654	10.4045608554134	11.1430276324606	9.7840774277185	10.0366424867303	10.6518981657874	11.4101419215945	10.3876233035827	11.2950557909055	10.4384341925591	10.6710667274606	10.556421141437	11.3769304650394	10.4665520914961	10.2566763384449	10.2036535425984	11.0084894771063	1
 0.9768570740551	11.1947987449213	10.7981615373228	10.641546312815	10.5808194905709	10.8652091381299	10.8989690903346	10.5013116348228	11.479066461437	10.6649032439173	11.3153913740748	10.2121650569882	10.5101326631102	11.5898625511811	10.4142523125591	10.5740899930315	10.9225351228543	10.7926172591535	10.4458545341535	10.1144729138228	9.83510343170078	10.1163087511339	11.2673232159646	11.2690822104921	10.4814600954921	10.9186614627559	10.9851495030709	10.2712864416732	11.2776457094291	9.72521640141929	10.8162998698622	12.2117141816929	9.68594972233071	10.360820955374	11.3334360312992	10.6497150095079	10.3926496844291	9.90449012909252	9.94956525659251	10.8898127690551	10.7028134058465	11.2915373373622	10.1863146763386	11.6104926146654	10.3990543344291	10.6936926864173	10.5072092454528	10.7690156943701	10.4717286760827	11.0258468949213	10.5895488302953	11.0961162254134	10.9407776164961	9.93947344466535	8.53504535507678	10.4425817238779	11.0597676300394	9.66970417383857	10.9068
 979110827	11.3882976098622	10.931976211063	10.3024622871063	10.1007900037933	10.7828728518701	9.95466156093307	11.1947987449213	10.1937637190157	11.0583385035433	10.5634977296457	10.2375468453937	11.097701836437	11.2500139245669	10.8483263734843	11.1194197149803	11.5492634750591	11.3055481695276
200654_at	13.2655915489173	13.4324776745866	13.1726154632284	13.8020611468701	13.671656868563	13.7185965619488	13.6985394440945	14.2960190427165	13.9968760324016	14.0406609305512	14.0262508662795	13.5633030862205	14.4865579068898	13.4270809560039	13.4383164312795	12.9890721004724	13.7053353744882	14.209181954626	13.7457931904921	13.9009620727165	13.0358669643701	12.6740309650394	14.8626280823819	12.3180355270079	13.3770089545669	14.1936438637992	14.0855869837795	13.4678086243504	13.3987737984252	13.6064506946653	13.759457110748	12.6370893987992	14.1095892767126	13.2655915489173	13.473250000315	14.0406609305512	13.6265192025	13.6985394440945	13.4495337125394	14.6865149941339	13.9079073076968	13.4790428966339	14.1476632778543	14.1782435092126	14.0706778816929	13.1415681566142	14.2960190427165	13.3823020322047	14.9568312899606	14.271830718563	15.1627180705315	13.1683176821457	13.5334666483071	13.3667429903937	13.2750040473031	13.9602431484646	13.9449555286024	13.8368539537795	13
.780800593189	14.5205546335236	13.2084906851969	13.4849251416536	12.8142370373425	13.759457110748	13.9302847294488	13.4970643648228	13.7185965619488	14.1703937611417	14.2323126141929	14.0479047835433	13.1152054418701	13.8578751461221	12.9323915325	14.379299058937	13.4678086243504	13.7053353744882	14.0406609305512	13.3355329125984	14.9568312899606	13.6918341879527	12.6710558388386	12.2888205855906	13.315514029626	13.6006981976772	13.5458924758858	13.5575347296457	13.8643160723425	11.8798864033071	12.3963914402559	11.8135709413583	13.0729300408465	12.7589378554724	12.1724003814567	13.473250000315	14.4865579068898	12.8924938195669	12.7749137247047	12.3481811607087	14.1627936086417	12.4119581228937	13.1636280983268	15.3418860950197	13.4270809560039	12.827581601063	13.3258591796063	13.7252085355315	12.8510023226378	14.4119694833858	13.1991664455905	14.8540251527756	14.7935730427953	13.4678086243504	13.1636280983268	12.9930759414961	13.5633030862205	12.6625118943898	13.094193866889
 8	13.8511920475	12.4981420001575	14.4372842947441	15.1363235234449	13.1111348363189	13.671656868563	13.6592559234449	13.3410044875394	14.5032438625591	11.5580475253149	13.4908122294882	12.958050800689	14.4292680992913	12.9432971458071	13.5334666483071	13.4156412040945	12.7684850162992	13.9449555286024	13.2954625700591	12.7749137247047	11.7866269666142	13.473250000315	13.3720444539173	14.8706097999213	13.3877641137402	11.8659685254331	12.6652459965157	13.4908122294882	12.6513662359842	14.4201586353346	12.958050800689	12.6340627261024	13.0119930951378	14.5865498984449	12.9180017655512	12.7940980347244	13.0983517383465	13.9602431484646	12.7909967261024	13.7948408087008	12.5204155844095	12.6012386626772	13.5458924758858	12.7909967261024	11.6831328046063	12.6568497595472	13.2371146454724	12.1190676510039	13.759457110748	12.6625118943898	13.9375200961221	14.0781259613977	13.2182764174212	12.0640791120276	12.7974787025197	11.858927533937	11.6104926146654	12.958050800689	14.12493667
 89173	9.37700233820867	12.5204155844095	14.2879659462205	13.1683176821457	11.9815736844685	12.9771670331693	12.6120365169291	13.8298607245276	13.6327434069095	13.6064506946653	12.8510023226378	12.284564933189	12.5329554952362	12.4354904530709	12.1533358941142	12.7491620697441	13.3355329125984	12.5960664795472	12.9252598240157	13.1198053448819	13.3104864569685	13.4557328295472	13.766761749626	12.7428879073032	13.1152054418701	13.2699971463583	12.6740309650394	12.7684850162992	13.1683176821457	13.150731708937	13.6392718075591	12.6997177031693	12.8107307993898	12.7395644024212	12.3567923245669	12.5853618390157	12.8444142712992	13.3258591796063	12.2156294315157	13.1152054418701	11.0494414440551	12.4712055133465	12.958050800689	12.8544359578543	11.0612307584055	12.3944302171851	11.5419312746063	11.5580475253149	12.1514054661614	13.5334666483071	12.7055179402165	12.6940189141732	13.4270809560039	13.1152054418701	12.0245412168897	12.9252598240157	11.5580475253149	12.1261867433858	1
 2.8961838936811	12.1778371816732	13.0479796223032	13.2699971463583	13.3203607876772	12.8646075437402	13.8578751461221	13.9079073076968	12.6040406743898	11.7748936383858	12.4883769096653	12.1796504518307	14.0634744420276	12.0508862956496	13.315514029626	12.4308397192716	12.5432923887402	13.2466693314567	11.8927945104724	13.8511920475	13.3410044875394	12.7491620697441	12.8822765963386	13.1947154890945	13.8368539537795	13.2371146454724	12.4032229696654	13.0119930951378	13.3104864569685	13.4100508384842	12.4639698737598	12.6855803042126	13.2276831453937	13.4678086243504	12.9180017655512	13.5876809087598	13.4908122294882	13.9741502312598	13.8858469094488	11.8742687951181	13.7252085355315	12.9359621794685	11.7696327054331	12.2807688065157	13.9602431484646	12.8107307993898	12.566671132441	12.4981420001575	12.7974787025197	12.9731740244488	13.5514613477953	13.0278324135236	12.2727470357677	13.2852418391732	13.8858469094488	13.8225471159843	12.2489701167717	14.4372842947441	13.035866
 9643701	10.6507775973425	12.5826961824803	13.7053353744882	12.3898266090157	14.1782435092126	13.8156525269488	13.3456910540945	13.8643160723425	13.2230194688189	12.6282942024803	10.6458670843307	12.9808325439764	11.8367639816535	12.7843706088976	13.6128676006299	12.3631894068898	13.6128676006299
200655_s_at	10.5823271590157	10.2644377770866	9.93016555764567	10.7500876871653	11.1100309068504	10.6677000027165	10.9604590635039	10.8077982012205	10.2708675115945	10.3722631976378	10.6053134327953	10.1910274293898	10.9707449805118	10.2359714256299	10.8315445600787	10.3551063465354	10.305484429626	10.6981607658268	10.0334786147717	10.5463057758858	10.4198355370276	11.7085671374213	11.8259553738976	10.0867489044449	9.80197387174015	10.4170391150984	10.562030747874	10.3415622206496	9.77363049005118	10.6704704498228	10.2488451806496	10.1152005602658	10.1774634547441	10.8433737876378	10.5787446942126	10.2310446441339	10.6803983237795	9.9241739926693	9.96045480469881	11.2715534876181	9.7042168503996	10.7084127166339	9.89982724138977	11.7502801596654	9.99349816566339	9.77730396832087	10.7466222899213	10.686324105689	10.331681720748	10.7206387625394	10.4500536786417	10.1740139142126	10.2969280347638	11.0400845786811	10.8162998698622	10.2509333837205	10.9983833934646	10.372698134685
	10.1801977801181	10.6005045038976	11.0553200196063	10.3603843413583	10.2708675115945	10.4023123084055	10.2824611959843	10.3880822018701	10.3006977993898	10.0648562031063	10.8956752176378	10.7229035161811	10.1110947887106	10.0681601671181	9.95398886388189	10.7631266967717	10.8199128320866	10.3059126373425	9.96253793339566	9.87514634843505	10.3700646777559	10.3926496844291	9.22019145208267	10.588511087185	10.3029110614173	10.103320554185	11.7266747252756	11.3197385308071	12.6066279717126	10.9023128187008	11.1438263862402	11.6210511766929	11.0887072883465	10.6999198008465	12.6968993655315	11.9000105873425	11.0663699636614	11.0701249025787	11.1914157334252	12.0558736722638	10.2278277561811	11.1831065372047	11.905832181811	11.7838651592913	10.8832149651969	11.2032019252559	11.1798014241535	11.7391593740945	11.1864692209055	9.63740966496851	11.2040993205906	12.4354904530709	11.4893955609449	10.6475107614567	10.8507895573425	11.6495448682284	10.6253213633268	11.4571274663386	10.799
 3753526378	11.1234701889961	11.9314074161024	11.6519288003346	11.4863195340157	11.5293302375	12.0808276495275	10.9374437958662	11.1327918457874	12.1261867433858	12.1476638361417	11.6335073564764	11.0236173003937	11.6507490918307	12.3610932568504	11.9707476036417	12.54064388	12.0558736722638	12.1533358941142	11.1897340279528	10.8805215435433	12.9180017655512	10.8780431963386	12.1796504518307	10.1836543832087	11.3380613512992	13.0004121476575	11.422442768622	11.8519193569094	11.7391593740945	11.8913450300197	11.6807567300591	11.4721432739173	11.8300392387008	11.721844039685	11.7748936383858	11.584250401437	11.1589717569488	11.8547171016339	11.8408549655315	12.3631894068898	10.999099178996	12.3010871854921	10.9075560927756	11.8040884328937	11.9176271741535	11.9103057410039	12.049163137874	11.8190251752953	10.9448872980709	11.4681291065354	11.4831900317126	11.4945579359843	12.0245412168897	12.1870456803937	11.6128579466535	11.7669689672047	12.9286250302165	12.2450413580709	12.06
 24541485236	12.7974787025197	11.8246917562795	11.5820719150197	11.5039249776575	11.7278424554331	11.3902791642323	11.7013285553937	11.1541598013386	11.251716711437	12.1316244728937	12.9432971458071	12.9144355572835	12.1424721956102	11.2260642304725	12.3137777139764	12.0245412168897	11.8644980804724	11.5591093784843	11.9586881257677	11.3769304650394	11.7060387801968	10.6179686448228	12.1963326637599	11.9116940160236	10.9858341603543	14.5458151663386	10.6190702050591	11.7644775725984	10.8162998698622	11.7905579209055	12.0406741748622	11.3617728178543	11.272417737126	11.5080650337598	10.9127865200197	11.9407281436024	11.8644980804724	11.8094635230709	11.419614193937	10.5776998120866	11.3297363441536	11.9617380908071	11.5687660966929	11.9722403106496	10.7385250032677	11.1678382523031	11.0258468949213	12.4591300295276	12.2117141816929	11.882819439311	11.7049151540551	11.3243152253937	11.2690822104921	11.8422098804725	11.1398962472047	11.3380613512992	11.0678418953346	11.850488636
 6535	12.1778371816732	12.0358893562992	11.6868047827953	12.0343864161614	11.5820719150197	12.3963914402559	12.3987552673622	11.8015274880709	12.512815545689	12.0858298392717	12.4907924040945	10.6562362059646	11.2260642304725	12.021272763248	11.6139720610039	11.7415775355512	11.411056512933	11.6413865550984	11.3243152253937	11.5898625511811	10.4277224428937	11.4904307985236	12.3331605646457	11.7761768050591	11.0228792903346	12.0003219698622	11.8246917562795	11.4489223227165	12.0327563124606	10.926563430748	11.308125465	13.2954625700591	10.4891595152362	11.6070382538976	12.1552328634843	10.9016379958071	11.3882976098622	10.9536167452165	10.8989690903346	11.9662913381693	11.6543575030315	12.0019203476378	11.0804155295472	12.755821628189	10.4109888332087	11.7619227559843	11.8476668712205	11.3215825632283	11.6013910801181	12.2509099826181	11.6566622158858	12.1687750195866	12.0842453121063	10.9348133034843	10.9700940286023	11.9088839195276	11.6649088576969	10.7206387625394	11.7619
 227559843	12.3137777139764	11.9407281436024	11.5007291769095	10.8735010523819	11.8490921761417	11.0350776229724	12.6040406743898	11.2336879483858	11.860281559311	11.6697384602953	11.2907135405709	12.5614144863976	11.356240866811	11.3435484194095	12.1261867433858	12.1870456803937	11.9330225517913
200656_s_at	11.6964871769685	11.2872004111417	11.5133601189173	12.1458870995669	11.9465110346653	11.8394992527362	11.8868521965945	12.3459768936417	11.9738421259252	11.9940543830906	12.1424721956102	11.2950557909055	12.6513662359842	10.8735010523819	10.8557768965748	10.8341025469291	12.1387290674606	12.2489701167717	12.1280813942126	11.7428402046457	10.9844845960039	10.9969944650787	12.6997177031693	10.3415622206496	11.8560660942323	12.512815545689	12.3375947358071	11.5112086183661	11.3872669375197	12.0558736722638	12.0245412168897	11.0887072883465	11.0811406109646	11.2915373373622	11.1823097497835	11.8027993447638	11.9543208144095	11.4083254989173	11.0752450284252	12.2136031726968	12.1888570919291	11.2967443906299	11.5666736175394	12.4806752162008	11.7415775355512	11.5230170114764	12.5281553430709	11.3371195465945	13.1991664455905	12.4883769096653	13.1636280983268	11.3682386850787	11.416736628996	11.1525839335433	11.0954172079331	12.0423228886811	11.6842998340551	12.22125044
36417	11.8381675011417	11.7476541791142	11.3224829921457	11.1973079057677	10.6393367757087	12.1650515017126	11.2682168869882	11.4691101971063	11.6483318016732	12.2349081946654	11.7593390152953	11.9146477991535	10.9225351228543	11.9815736844685	10.7281828987598	12.5255429930709	11.5451012265551	11.5809796109252	11.5645294825591	11.4650692316142	12.6093498858661	11.5831488229134	11.4026557326575	10.9333776059055	11.2074823212992	12.1226505458858	11.8286948114961	12.0726085584055	12.4009704113976	11.792025836063	11.113819542815	11.9393465479331	11.597840398248	11.7696327054331	10.8464394948622	11.952737697126	12.8924938195669	11.9073122790945	11.336151682441	10.8601340081102	13.0044599855118	11.4243028812992	11.8547171016339	13.8718536087795	12.1458870995669	11.6758775696654	11.8108215423622	12.5178697553346	11.6267128346063	13.0081445160433	11.9298181617323	12.9545899484055	13.1152054418701	11.9103057410039	11.8434974062795	11.96022179	11.6278286006496	11.0537511493504	11.90144
 92099606	12.6012386626772	10.7828728518701	12.341844185	13.6327434069095	11.8689149185039	12.4446728712401	12.4663794462205	11.5820719150197	13.1902642432087	10.8507895573425	12.1514054661614	10.6485797993898	12.3610932568504	11.2448269830315	11.8312725382874	11.8272277770866	10.588511087185	12.0457498687008	12.2002554129921	10.4862370044882	11.042933999685	11.1742196658858	12.021272763248	11.5336155978937	11.860281559311	10.0217650937126	11.4044558861221	11.6197509526772	11.6093599585827	12.4399967487402	11.5471804452953	12.2041202139961	11.6976562018898	12.755821628189	11.3739605079921	11.5133601189173	11.4026557326575	12.3310498533071	10.8077982012205	12.4009704113976	11.0258468949213	11.1589717569488	12.1705237234646	11.0612307584055	10.7022171990945	11.2959053905118	11.7266747252756	10.6295430005905	11.9648183861024	11.8841502559449	12.5305329811417	12.6771976710039	11.5336155978937	11.2022918787992	11.8913450300197	11.6128579466535	10.4458545341535	11.9252667269291	12.
 0131406767717	9.8176705671437	11.1930989014764	12.5987342480315	11.952737697126	11.5820719150197	12.1031925737205	11.632372721063	12.2586435792717	12.2566594959055	12.2270581642323	11.5080650337598	10.839072226122	11.327001413563	11.0961162254134	10.9306569024409	11.8448102991732	11.8434974062795	11.3498206768504	11.1701902142126	11.6233720608071	11.6735196509252	11.6151388396063	12.2117141816929	11.1661995175984	11.4341538005709	11.9465110346653	11.3334360312992	10.8476666746851	12.1668982488386	11.6495448682284	12.3203105077165	11.2924281579331	11.3571955319488	11.6722213860236	11.6413865550984	11.6391109141535	12.2329595584055	11.597840398248	10.7206387625394	11.8190251752953	10.3735955801575	11.171803153189	11.4780084008661	11.2827778437598	10.4491473222638	11.2066399394095	10.6891731834449	10.4694118579921	10.7779934252165	11.8190251752953	11.3126629616142	11.379758860374	12.4712055133465	11.9511992554134	10.9127865200197	11.2167096482086	11.1398962472047	10.99079449698
 82	12.7117435837795	10.9680288472441	11.6952838499016	11.7606515610236	12.0875482779724	11.5388109887205	12.0790998118898	13.060218122185	11.3778374496457	11.1939405369882	11.251716711437	10.6682640020079	12.5281553430709	10.8996044602362	11.8259553738976	11.5144152599016	11.9044084620866	11.6660853581693	10.7530558469291	12.264893754567	11.5272036301772	11.3398582641142	11.171803153189	12.0406741748622	12.1982521983268	12.021272763248	10.6148341077362	11.7669689672047	11.4312031240551	12.1851354305315	11.3408267552559	11.3543612338976	11.6483318016732	12.2971043859842	12.021272763248	12.1870456803937	11.6880401946654	12.437637962815	12.0790998118898	10.3088621103543	12.149660743878	11.0752450284252	10.7477879648425	11.5787762573228	12.6370893987992	11.4044558861221	10.8284837864173	11.5282836118898	10.9810299863386	11.6941002176968	12.0196914008268	11.5039249776575	10.8690238741732	12.0790998118898	12.4239336170079	12.6595577184252	11.2733328379134	12.9286250302165	11.96173
 80908071	10.1624862251161	11.084953053189	11.8339210023819	11.164578096752	12.7878261947244	12.4956911816142	11.777425091063	12.4009704113976	11.6163282484055	11.3117533737598	10.4040823816535	11.0804155295472	10.7010465145669	11.5325377719488	11.9330225517913	11.1694451898622	12.1927278597835
200657_at	12.2489701167717	12.5563612806496	13.2852418391732	14.2480948897835	12.5281553430709	12.3504117670276	12.6231686994882	13.3052453454921	13.3309702219685	12.4009704113976	11.9543208144095	12.1226505458858	13.5752809939764	12.2117141816929	13.3456910540945	13.5814514391536	13.759457110748	13.8643160723425	12.2546885002756	13.4383164312795	12.834310138189	12.6426935404921	13.2852418391732	11.7464659077756	12.868294089311	12.6256480156496	12.2768937830905	13.4441179083465	12.3310498533071	12.6968993655315	12.7524492171654	12.5511819002165	12.5281553430709	12.113679471437	12.1778371816732	12.5305329811417	13.2371146454724	12.3921704021063	12.6256480156496	13.3510960730315	12.7303427025	12.7086605659252	12.8009348348031	13.6592559234449	12.9286250302165	13.0643368027756	12.7428879073032	13.8790253006102	13.1769638647441	13.6265192025	13.1325228388386	12.9618111071063	12.7332510420866	12.4032229696654	12.5933433134252	13.8790253006102	12.4214403607283	12.72423622	13.479042
8966339	14.3550964150394	13.7053353744882	12.9847239059252	11.7147542859252	13.6652820252756	13.1683176821457	12.6797958064567	12.6797958064567	12.4981420001575	14.0855869837795	12.5960664795472	13.4849251416536	13.4790428966339	12.2789211835433	13.1239995711417	12.4806752162008	12.5379607473228	13.1991664455905	12.834310138189	12.8790539202953	13.5752809939764	12.5305329811417	13.1111348363189	12.8717509399606	12.868294089311	11.6842998340551	12.566671132441	14.4036380999606	13.5633030862205	12.8510023226378	13.0729300408465	13.0561325355709	13.1415681566142	11.9511992554134	13.2563917025787	13.1069304599016	14.1782435092126	13.1593383008071	12.4543943289961	13.1069304599016	13.6265192025	14.0262508662795	13.9968760324016	13.3510960730315	13.2906900591929	14.3214552641929	13.060218122185	13.4324776745866	12.4931307332283	13.3456910540945	13.1370532441929	13.2515362987205	13.1027400727165	12.9323915325	12.9068557864961	12.4568001652953	13.4495337125394	13.0004121476575	12.969
 5644606102	12.4470854759252	13.1636280983268	12.3718226204921	13.7526644841339	13.8156525269488	12.682554660689	13.6195342683661	13.6327434069095	12.7209943912008	13.2515362987205	13.1858317869094	13.1415681566142	13.0643368027756	13.3052453454921	13.4044571458858	13.4849251416536	13.6265192025	13.150731708937	13.2606459538189	12.8009348348031	13.6392718075591	13.1069304599016	13.2750040473031	12.9252598240157	13.5876809087598	12.7749137247047	13.9524684716339	12.9144355572835	14.1095892767126	13.8935180607874	13.759457110748	12.4782974190158	13.2954625700591	12.8174452969094	13.3823020322047	12.6312072915748	13.3104864569685	14.0781259613977	12.9359621794685	12.566671132441	12.3526029875984	13.7457931904921	12.6040406743898	12.6968993655315	12.2250501284646	12.5639918126772	14.1095892767126	13.8718536087795	12.8444142712992	14.2323126141929	11.9465110346653	13.671656868563	12.1796504518307	13.0643368027756	13.0479796223032	12.8107307993898	13.766761749626	13.4908122294882	1
 2.8107307993898	12.8444142712992	13.2371146454724	13.8790253006102	13.8643160723425	13.3510960730315	13.1281567669095	12.4284786147441	13.3052453454921	12.6595577184252	12.682554660689	13.3355329125984	13.4044571458858	13.3877641137402	13.0044599855118	12.8544359578543	12.6542302573228	13.6064506946653	14.9134794827953	13.1111348363189	12.6398562327559	13.8298607245276	12.343877737441	12.7055179402165	12.4496157179921	13.9449555286024	13.7457931904921	12.8995866100984	12.3031983564567	12.9930759414961	13.5033203761614	13.8368539537795	13.2322583939173	13.0044599855118	12.4190466227165	13.3510960730315	13.0237207312795	13.2750040473031	14.2010172023425	13.7740588481496	13.1027400727165	12.8961838936811	13.4215239558071	13.6592559234449	12.9068557864961	12.5775578207087	12.4331585940551	13.2606459538189	13.4495337125394	13.6592559234449	13.2466693314567	12.5826961824803	13.766761749626	13.3823020322047	12.5229831178937	13.1152054418701	13.0119930951378	13.3002526898819	14.0855
 869837795	13.2515362987205	12.5459673151378	13.3002526898819	14.2010172023425	13.8643160723425	14.6696578351969	13.150731708937	13.1370532441929	14.2639207411614	13.3720444539173	12.5255429930709	14.2800648041142	12.8717509399606	13.060218122185	13.4215239558071	13.3931723300787	14.1553419780709	14.3382433304331	13.766761749626	13.5395089916142	12.617680006122	13.1593383008071	13.4849251416536	13.3002526898819	13.0897624162205	13.780800593189	14.0114728272638	13.4156412040945	13.6195342683661	13.9602431484646	13.3987737984252	12.5907452786811	12.7086605659252	13.1460510407677	12.7457862187402	13.1415681566142	13.4495337125394	13.9009620727165	14.2639207411614	12.8174452969094	13.5458924758858	12.9252598240157	13.2039276300197	13.1947154890945	14.0114728272638	13.8368539537795	13.5334666483071	14.461665747815	13.3667429903937	14.2480948897835	13.3456910540945	12.9323915325	12.8142370373425	13.2466693314567	12.7027215626772	12.5305329811417	12.8646075437402	13.8298607245276	12
 .8995866100984	13.6918341879527	13.9079073076968	13.9892274950197	13.9815163306496	13.150731708937	13.1239995711417	13.9815163306496	13.8643160723425	13.4383164312795	12.0406741748622	13.1550211745866	12.2546885002756	13.3355329125984	12.9395271477953	12.6040406743898	13.2039276300197
200658_s_at	10.216974530315	9.00509056051771	10.9374437958662	10.3866925732283	10.2190233856693	10.1890768773032	9.81043119503347	10.6853157326181	11.2050197759843	10.9962709877559	10.4983590258661	9.8041587516437	11.3153913740748	9.44393135375984	9.36801767988188	10.4240446751969	11.6460306958858	11.1997978571457	9.1633726797874	11.411056512933	10.2274344073228	10.7044716571063	11.1092776897244	9.72991112576574	10.1878928125787	10.6111216116535	10.0094380859764	10.6727248994882	10.4717286760827	10.2182239653543	10.1088959684016	9.28237550411811	9.41095683912401	10.548325902126	10.2105638022244	9.7512341407756	10.6185225509252	9.91437315655905	9.70450575558267	9.8729122386122	12.0147119400394	10.4151885033661	10.263212830315	10.6206926329921	10.3931206321654	10.4004492216339	10.1226780346398	11.1605360776772	10.2729303883661	10.2517598298031	10.9803343021654	10.815068780059	10.1988975871653	10.6280224544685	9.47657298803937	10.2182239653543	10.4551721084252	10.2906831200591	1
1.2500139245669	10.3220702646063	10.2660403206299	10.5431994765354	9.72669244679331	10.7560162235236	10.5685893796063	10.0238932161811	9.56903269738189	9.82724884922244	10.1208526216043	10.2097763713189	10.3853671846063	10.5844078836024	9.47980453891338	10.0178611578819	10.185927706811	9.58428139792323	9.35831999038385	10.0827190210276	9.99243522148032	10.7153708225394	10.2008841073622	10.014354722185	10.4570521571457	10.7153708225394	10.3385602017717	10.3555529405118	9.97260784411811	9.10392849047047	10.8006012204921	10.2881968827756	10.584969400315	9.84214727758663	9.83768419246259	10.0444031852638	10.4417077841929	11.9268051335433	10.3295547849803	10.4533619537205	11.6795645501772	10.5528740394094	10.8678187594095	10.9844845960039	11.8742687951181	10.5452471119095	10.9292932175787	11.9910673187008	11.2066399394095	10.6491331576772	9.73953517202756	10.4050080634252	10.4249687730315	10.5184622187008	10.1483193573642	9.89487669545473	10.1713598519291	10.8341025469291	10.61058
 15062402	11.0811406109646	10.6237574264961	10.8144510821653	10.6831632083268	10.1532406706398	11.0178604444882	10.3603843413583	10.9245741322638	10.0568678896535	8.10610194060433	9.18173812482284	10.252129638248	11.4101419215945	10.4077437374803	11.304674954311	10.1044177407795	9.48653035270275	11.356240866811	10.043318325687	10.221798990315	9.61222145779725	11.9000105873425	12.5030898958071	11.4926005474606	9.93915025406102	9.95090815505119	11.5377450354331	11.3645366494094	11.2595814959842	10.821790457815	11.4519794889567	10.5101326631102	9.77030184769291	11.3371195465945	10.2387260991142	10.5407185025984	10.4430544128543	11.0280126384252	10.3599311952165	10.5584298863976	9.44445655355314	10.7419288625787	11.0872105193898	10.2101597275984	9.30481635902952	10.4198355370276	10.1805796589567	10.4707868084252	11.0243686771457	10.2097763713189	10.6322495196063	10.3071694912205	9.97291802223622	9.30782014105118	13.5514613477953	9.92316914229134	10.5599228580905	10.1309986151555	
 10.1099981303799	9.20012694318505	11.2200917549212	10.3251425703543	10.6042533609252	11.1806628850394	9.81735258755906	9.94647426888385	10.7944581070276	11.4138851266536	9.85440506452757	11.7403811065551	10.207678763563	10.8646280939961	9.86096732161812	11.3417413322244	9.68895310929134	10.3186191637008	12.8924938195669	11.3988742737401	10.4538303773819	10.8470232724409	11.7391593740945	10.4570521571457	10.4555881900787	10.7101174690354	10.1445350936969	9.60806454399016	10.8924400284252	9.44155053102558	10.326026061378	10.5257859799213	10.7926172591535	11.2456617499213	10.6999198008465	10.1832403223032	11.1686473404134	10.2956622441142	11.3778374496457	11.0856637309842	10.8570589990945	9.40679585919095	9.64965944083858	10.3524880022244	10.9872140329134	9.24619199103543	11.0939248708858	8.97021929736616	8.42156731300788	10.9153325421654	9.80920738254332	10.2423707639173	10.562030747874	11.5492634750591	11.3645366494094	10.1211782688701	10.4651460713189	10.777402858189	9.99074
 171740945	9.84903648185826	9.50874251849408	10.0837700583268	10.3303907678543	10.2206021268701	9.88439516055118	12.0575529188583	10.4318854080118	10.5263008168701	9.49216312660039	10.6190702050591	10.7631266967717	10.8384378594488	9.36188902400197	8.59142916462598	10.9700940286023	11.7960877175591	11.5809796109252	11.9987132822047	11.2405803029724	10.4622992359646	10.2371348046063	10.4519206022835	10.931976211063	10.1659104223858	10.437025955689	9.75058061280119	10.5833444902165	10.9646079941535	11.2525923965748	10.2746053529921	9.05956007670866	10.540223992185	9.63767560490748	10.4458545341535	10.7756114076575	10.9741953922638	11.1367708848622	11.4519794889567	10.6079015722047	11.3224829921457	10.4212259703347	10.7882975106496	10.3029110614173	10.6458670843307	10.9496404334843	10.2125734650788	10.6121963726575	11.056080301063	10.2725162931102	11.0917067151378	9.54719570143898	8.60683218472441	10.2072876123032	9.33252050296456	9.6464851095433	8.18552321568898	11.175750384626
 	9.27160341251574	10.3785587251969	10.3411781719488	10.3451059867126	11.8463086092126	10.8551167331693	11.2040993205906	9.62491396509252	10.2335403645079	10.3931206321654	9.77212558577559	8.8298011847382	9.66765483957677	12.3310498533071	10.8792371988976	10.1524865278228	10.6217519592126	10.3917301109646
200659_s_at	9.50344942437794	9.1145649236437	9.29101867436615	8.45976555837403	9.22362281333859	8.2876382493504	8.14782334940158	9.57429091130511	9.97397578704923	9.76064535670865	9.13000833263779	8.66628701473425	10.2902728545473	6.5953534451122	6.52977398174016	8.6886893088937	9.5172161202067	8.12980763357284	7.70615170538386	9.53576339271654	8.87026423262598	9.68165334613386	9.47105252684843	8.67687532145079	8.92806624142127	9.77699041524803	7.78292219170276	10.3398517056496	9.5850838418504	9.87001901667126	8.17986313209842	8.62584371537598	6.75812688444685	10.3840288106102	10.3059126373425	9.77699041524803	9.16655921786812	10.6787108531496	9.97260784411811	9.89618415832481	10.4598746991339	9.60464400275393	9.42512623532874	9.7739311239311	8.80509256711417	9.23252643700985	8.33928848962007	8.53145844638582	9.86737830165944	6.06129642097047	9.23588255285827	9.69594152191929	6.41278377384842	8.99610436527952	6.67420545462008	9.62260950253345	8.17275551916732	9.14221785421654
	9.76999747925984	9.98666154134449	9.72371657712992	8.83047345168898	9.63935066384646	9.00372864984251	9.05857254500984	9.43166292050393	8.47247040879331	8.62311059683662	9.04708300679527	9.02473388144095	9.34089636126576	9.79771226805119	8.76239279140157	9.15886928295866	8.49998361555513	9.21410441031103	9.05508510178543	9.34825135959056	9.40993720291142	8.47160278357875	10.0805482833799	8.03110677836221	9.34241705652166	9.81607218124804	9.31004313195473	6.49025965884449	8.12313195518307	8.72184055944882	9.15746590772836	8.83690352951181	8.73783603230511	9.63363353833465	7.87796965012992	7.37482814094881	8.49882863347834	9.48274945028543	9.00395967416929	8.94582059483661	9.16898323026181	8.48559536012795	8.81886629288189	9.34391278923622	10.4646855269094	9.53133758572835	9.99177752390354	10.7779934252165	9.41359907216141	9.78347020222443	9.01911546396653	9.58762532540158	9.01257954580512	9.50371777444684	9.71300107309449	9.54748234814961	9.77459364650788	5.96481484643701	9.2
 1707018144291	9.24915659512992	10.3502036666338	10.2375468453937	9.43689075501575	9.26281909382874	10.1211782688701	9.87350841709056	10.6588709197441	9.0349413976063	10.1107162047894	8.92242267156692	9.4516647672441	9.57927716414961	9.0407997157874	10.3840288106102	8.69775104130709	9.54880246708268	10.7350222166929	10.047617737813	10.4156303786811	10.1025786961221	11.6380091148819	11.4101419215945	10.5203813142913	8.99631964535236	10.3568450143898	11.1343690834449	9.50638058500986	10.263212830315	8.99677816445276	10.0171603658248	9.20084397862401	8.69705238915749	10.6660161157874	9.045934324876	8.88871630618896	9.3675094394685	10.6350041143504	8.46043693410827	10.7356215049409	8.89898427410235	8.76869185710629	9.16507317152756	8.34734301416929	8.70223550023623	8.83393196412401	9.74813938134646	9.2533489972815	10.2998711269291	10.1400381987126	10.2716926311614	8.45322760988189	9.93647982084447	9.38007707624803	12.5853618390157	9.33278199337205	9.60155979090158	9.1297666744567
 	9.23179077777953	9.48329613303936	10.1965190044488	5.69557015239174	9.10706061845276	9.69305641834253	10.397693633563	8.86702859670079	9.3530519573248	10.3660784426181	9.78129470495866	10.2028759612402	8.64989440937402	9.22757582527363	10.1430137884862	9.44982822575985	6.26255406822047	9.51500178459252	11.2210408406496	8.69618760121653	8.04686885482875	9.5970474697677	9.95229965167127	8.26198154727362	9.07323348785433	9.50718439274606	7.60027193490944	7.06689767697047	9.57401793985038	8.66362266354135	6.62866286351378	10.0101525762776	8.80668873639567	9.49865745235039	9.47551254507086	9.01043852377559	9.13747346845276	10.0787041597441	9.47156472435629	8.86864474400985	10.2439977247835	8.80714661404528	9.38007707624803	9.25735776226378	9.6615878144626	9.61921616731496	9.17574722707283	8.42947275298818	8.30823988570669	8.9525892391378	6.20846670248031	9.32696818001379	9.46108915661811	9.37543401037403	9.05459525662402	8.78721822714174	8.89213141258661	9.63251127112403	8.58179
 803106496	9.59654471646851	7.67992992335629	6.22449953756889	8.86978004601575	9.5537180793622	8.51955850112599	10.0952447495807	9.86510331911811	9.69508162812008	10.175536242185	9.84966042214567	9.50559278430512	4.86548487661614	6.80973938697441	8.93480377513583	8.94911721805118	9.85123526823426	9.48061941774409	9.9458440445315	10.1275968310335	9.83606290865354	9.87834475970276	9.12328281507677	8.90201834775197	8.76285247981496	9.71183369830906	7.71029364006102	9.19241297888386	10.0214035068976	7.01240437966339	8.96766591525591	9.27535067836221	9.16291265387204	7.00446130667126	8.49235883461811	9.54854493177559	10.2774889007087	8.56502419779724	9.3287925969311	7.86105620369094	9.80447959628741	9.02521039283071	7.85130127887008	9.32165238211811	9.53214253471062	6.86443839021062	9.59215864362795	9.74902543800591	8.93174596104726	6.30426860184055	9.16507317152756	10.1502192368976	8.8014892167815	9.6156387648189	6.96298746588976	8.20407222634055	10.3429699351772	9.93915025406102
 	7.9170951071752	8.24290666408661	8.73897463733859	8.27802704144686	8.47715081318701	8.9364148336319	10.2431921154528	8.99747017205512	8.83578059011417	9.20933095006693	8.45031661573032	7.47758642706101	9.15199217120276	11.3645366494094	10.0313514222146	6.62736270727165	9.90480644790945	9.0090007106752
200660_at	10.4509663775	11.0266241248622	13.6592559234449	13.0941938668898	12.9144355572835	11.4331552402362	13.2852418391732	13.8790253006102	11.9677084459252	10.4988284411811	14.461665747815	14.1095892767126	12.2668866199803	14.271830718563	11.1864692209055	12.9217363962008	14.0114728272638	11.575532637126	12.4907924040945	11.8040884328937	14.0114728272638	13.7053353744882	13.5033203761614	10.4993373073425	10.8735010523819	11.5677023376772	12.8444142712992	11.5525025098819	9.96559814635237	11.248260477815	11.7566971954331	11.2854395173819	10.9584631572835	10.6810088433858	10.4481945540945	12.0098648274409	12.8510023226378	10.4627875195669	11.8040884328937	12.0179701790748	13.1769638647441	13.1550211745866	10.8024355555315	14.6375072655315	14.6039994978346	12.9890721004724	12.5933433134252	12.1441118022638	12.2865910183268	13.9009620727165	12.2566594959055	11.300303010748	11.5282836118898	14.0114728272638	11.5910234834252	12.2606341774213	11.0436647025197	12.8074997923622	12
.0065723009055	12.2369127376575	12.4263056679528	11.9176271741535	12.2232086440157	13.6985394440945	14.4454886139961	10.5711438893307	12.5006974997047	11.5943213154921	12.5355002957677	11.9465110346653	12.9618111071063	10.6361130742126	10.9831272583071	11.5887034435827	13.1858317869094	11.8448102991732	11.7110462701181	12.1226505458858	10.8006012204921	12.0229020531102	11.5461579619488	11.2286293162795	13.4970643648228	12.3697627537598	13.8578751461221	14.3301940275394	14.4119694833858	13.7053353744882	12.9545899484055	12.6483955999213	13.0158054161024	12.7395644024212	12.8822765963386	14.1553419780709	12.0245412168897	14.4865579068898	12.6066279717126	12.6568497595472	11.2639532772441	13.8439024093898	12.6282942024803	13.9079073076968	13.8225471159843	12.5587973435039	12.2250501284646	13.2515362987205	13.1550211745866	12.9031826785827	12.7491620697441	12.3267896858661	10.3442646891929	13.1198053448819	12.1611227511024	14.7195770121063	12.5305329811417	12.6203519245669	13.843
 9024093898	13.6527399773031	11.2698752951968	13.2084906851969	11.8015274880709	13.5458924758858	13.2906900591929	12.6940189141732	12.54064388	12.3180355270079	12.9217363962008	13.2699971463583	12.2450413580709	13.6652820252756	13.4495337125394	11.9014492099606	13.3720444539173	12.8510023226378	11.7988178292913	12.0590580382677	12.2369127376575	12.2212504436417	12.037437988248	12.2627208220276	12.771856230689	12.8924938195669	11.7110462701181	13.5814514391536	14.4292680992913	13.0198052736614	14.9746001889764	13.1991664455905	13.2655915489173	13.0004121476575	13.3510960730315	13.6327434069095	13.3667429903937	13.0561325355709	12.6625118943898	13.473250000315	11.8729576910433	12.5720877198425	13.4270809560039	12.4032229696654	12.6148413999409	13.0815928962599	13.7322467693701	13.6592559234449	11.1525839335433	11.8081745711221	12.4095902530906	11.7974504563386	13.4678086243504	13.7526644841339	13.3410044875394	12.7843706088976	13.1947154890945	11.8408549655315	13.0198052736614	
 14.9053000413386	10.6031910125787	13.7526644841339	13.2852418391732	13.6652820252756	14.3122163719095	12.1630661588386	12.8891966579921	13.3615662920079	13.0278324135236	12.5459673151378	14.0114728272638	13.7252085355315	11.8798864033071	10.2463931058465	11.5028039204724	12.0050574846063	14.2400596376378	12.7457862187402	9.06285525696063	11.8150195570472	13.6327434069095	13.6006981976772	14.1703937611417	12.6883194462205	13.7053353744882	13.8225471159843	13.0856803466142	11.6952838499016	13.8368539537795	14.0706778816929	12.8646075437402	12.8790539202953	10.5680853606496	13.7874838861417	12.3158681170669	12.7974787025197	12.0927179581299	13.060218122185	14.2323126141929	13.0397137447638	13.3456910540945	13.0729300408465	13.2563917025787	13.8718536087795	12.4214403607283	13.4970643648228	13.2182764174212	14.1703937611417	11.7110462701181	13.2906900591929	14.209181954626	11.6880401946654	13.3309702219685	13.7874838861417	13.3720444539173	13.4970643648228	12.6093498858661	12.71
 17435837795	12.4981420001575	13.6918341879527	14.0781259613977	13.2802069541142	12.6398562327559	12.1611227511024	12.090979170315	12.149660743878	12.7303427025	13.0081445160433	13.7119990247047	11.9252667269291	12.6456083187598	12.149660743878	13.2084906851969	12.2409318502756	12.284564933189	14.6122694711024	13.5752809939764	12.7365742415945	13.2466693314567	12.0358893562992	13.4441179083465	13.3823020322047	13.2322583939173	13.3877641137402	12.8613311691142	14.3550964150394	10.1774634547441	13.2135143083465	13.0815928962599	13.7948408087008	12.1668982488386	14.2166882087008	13.5814514391536	12.6282942024803	13.2371146454724	11.7342352949213	13.9152284563779	13.1152054418701	11.7838651592913	14.1172169842717	14.1936438637992	11.1123013272244	13.315514029626	13.6463053357283	14.1405398335236	12.6256480156496	13.759457110748	14.2243401772244	14.4119694833858	13.2230194688189	12.9180017655512	10.9646079941535	11.422442768622	12.6012386626772	12.1261867433858	12.9545899484055	1
 3.0119930951378	12.4733787759646	13.2954625700591	12.0758864446654	13.7948408087008	14.4292680992913	13.766761749626	12.771856230689	14.6039994978346	11.7391593740945	11.8422098804725	12.4032229696654	11.5687660966929	12.7878261947244	13.8368539537795	13.8439024093898	12.4423949352756	13.3052453454921
200661_at	9.74581366237205	8.91463672346655	11.0350776229724	10.2190233856693	11.4361855496063	10.505733734252	10.1548031472638	10.886422446122	10.3674324076968	10.5263008168701	10.2554308954528	12.437637962815	10.9817248816142	11.5388109887205	10.0345180270433	10.7327193702953	11.015714059311	8.8977802269252	9.93448745867912	10.5869768937598	10.5735712797638	10.4212259703347	10.3186191637008	10.1624862251161	10.0805482833799	11.0804155295472	10.022842935441	10.5978486008858	9.53815712266535	9.59404928062006	10.8976155251378	10.4439767119685	10.3511246372244	10.7361658996654	11.6048021387402	10.8193239969488	10.042256576002	10.2725162931102	10.7882975106496	10.2463931058465	10.4651460713189	10.7142273290748	10.8551167331693	11.0400845786811	10.9016379958071	11.2500139245669	11.2397588185433	11.3931048773622	11.2125377983268	11.6368904680118	11.2622386462795	9.7809711125	9.97567090691732	11.4128791048031	10.8950234990551	11.4691101971063	10.2484458425197	11.882819439311	10.735
0222166929	10.2832718956693	10.5855073294882	11.1997978571457	9.4814362184941	11.382639289252	10.8576458366338	10.645343533937	11.1749995145079	10.4774806136417	10.2253641656496	11.103231049626	9.99314504448623	9.75489632858661	9.92316914229134	10.4998092570079	10.2591302749409	11.1320074138386	10.3876233035827	9.41384536782284	11.9970661642323	12.0310579715748	9.97432451173819	10.6442834140551	12.1476638361417	9.77730396832087	10.7223208254921	11.7502801596654	10.5407185025984	10.4050080634252	10.8495762742323	9.86737830165944	10.4365509474803	10.3251425703543	11.8150195570472	11.1694451898622	10.5833444902165	10.4045608554134	10.6026234095472	10.329140864626	10.6280224544685	10.6953330336614	9.98391683263977	10.6524170062402	11.135234217874	10.5397157126378	10.2294220572441	10.7356215049409	10.0565118210512	10.7851782844488	9.41944058637401	10.6654542659449	11.1806628850394	9.48089222193897	10.1306195484331	11.4761141306299	8.95490233836416	9.8553219576378	10.4891595152362	
 9.89455113700787	10.6163875438583	10.8877866402362	11.389218132126	9.8932286023937	10.7194595840551	10.0042342432303	11.0774958617717	10.6079015722047	10.6010548325197	10.7786328507874	10.0648562031063	10.6920371160039	11.7316448700394	10.7413544706299	10.7322138043504	10.5367591380906	10.6211839911614	11.3325767461221	10.8708801587598	9.99106766339371	11.3461714754528	11.605853738622	12.4284786147441	10.6179686448228	10.516935871752	10.8989690903346	11.4986145729527	10.9700940286023	12.4009704113976	11.0826936140157	10.0522451790236	10.5802909198228	10.8162998698622	10.5787446942126	10.7870419478937	10.7089841037599	8.76825807041929	11.0627440315748	9.58903281521063	10.2032481896653	10.633376234252	11.0729538268504	11.4691101971063	10.3451059867126	10.4930886655315	10.4398362977953	10.7673059003346	11.0879852182677	10.8652091381299	10.1423199515925	11.2141824766535	10.4425817238779	9.78630466259055	10.9646079941535	11.2040993205906	9.81266824466731	10.2080783194882	11.26310
 87891732	9.41070108112796	9.75489632858661	11.0641686701378	10.6100453868898	11.6697384602953	9.46290803192324	9.84435700975	10.3394220299803	11.1922431233858	10.5609446381496	10.3186191637008	10.3858107053937	10.2072876123032	9.94856799833858	10.3898910099606	10.3229628062205	11.0020754468701	9.85907180251575	10.7327193702953	9.8876847104311	10.4794907409252	10.4598746991339	11.104702185059	10.514498264311	10.2820348724213	11.0358270978347	9.92619512450197	10.584969400315	10.3908069178937	10.7477879648425	9.81825327132677	10.8229638400787	11.3978660334252	11.0649010686614	9.36134989801968	10.7246101469291	10.1886790601378	10.6222949917323	10.628536968563	10.1122558470788	9.92619512450197	11.1605360776772	10.3338534701181	10.2347629492323	6.77723473843701	9.91732053790945	10.2105638022244	9.78630466259055	10.0458278594862	9.34927428429133	11.6519288003346	10.4272513446457	10.6339577848425	9.47814843774017	9.90709456670473	11.2226648844095	9.70887586680905	9.53268623958662	10
 .2660403206299	10.3585831217323	9.72188392210827	10.3826444190748	9.92779113908464	10.7287043677362	9.00558091349212	10.4333036308268	9.5957079124311	10.7708440557677	9.96962316974803	10.8018738844488	11.5251668774409	9.62462288732677	11.2827778437598	9.29777137258465	10.8360099503346	11.437197964252	10.531875611752	9.5631668815492	10.968684102126	10.3006977993898	10.3011197485827	9.7056078113445	10.2558425730118	10.0302897676083	10.7749314024803	9.8757752659685	10.4119544842717	10.0059665650059	9.60779209358466	10.2816280119882	9.41835267158661	10.0059665650059	11.211667918189	11.2767735525787	10.8917781362599	10.6721478702165	10.9976974845866	10.0732938189961	9.33377155848425	11.2210408406496	10.1674709976378	10.413795777559	9.48734202353345	11.0678418953346	10.7246101469291	10.3821796433858	10.2607875324213	9.69451067340748	11.8367639816535	9.98288947657875	10.0011115528858	9.09943348257677	10.1287933145118	10.5412113450394	9.62998542516732	11.3252449518504	10.80841271273
 62	9.75395609616929	8.67106895800985	11.1766171484646	10.4151885033661	10.2960871890354	10.6902700641339	10.893102321752	10.1670700419882	9.20688634872047	10.4765091760236	10.7667231542717	9.72004648143504	10.503798614252	10.7361658996654	9.97432451173819	10.5344188426181	10.6105815062402
200662_s_at	12.1458870995669	11.6649088576969	11.9894687991142	12.5987342480315	12.416695628248	11.8560660942323	11.860281559311	12.7878261947244	12.405304009626	13.1281567669095	12.4782974190158	11.4233776266732	12.1907711289764	12.3397919119095	11.792025836063	11.7529658615354	12.4688890690354	12.3526029875984	12.3898266090157	12.834310138189	11.2022918787992	11.9815736844685	11.0796498359055	11.6460306958858	12.6911861360039	11.8644980804724	12.3074784410236	12.7878261947244	13.0479796223032	12.0457498687008	12.0774612422244	11.9940543830906	11.2319060300591	11.2491288935433	11.2622386462795	11.4681291065354	12.4308397192716	11.8898000044094	12.284564933189	11.3380613512992	12.1650515017126	11.9955692863386	12.2002554129921	10.7560162235236	11.863031197185	11.7542449113386	12.2232086440157	11.5580475253149	12.0019203476378	12.1476638361417	11.805492872874	11.6413865550984	12.0590580382677	12.1982521983268	11.1517988133071	12.2668866199803	12.4073094553543	11.8150195570472	
12.5933433134252	12.1226505458858	11.5720870007677	11.6070382538976	12.9359621794685	11.2552381054528	11.6673107647835	11.9088839195276	11.9088839195276	11.4761141306299	11.5197489562992	11.3252449518504	12.2668866199803	12.8376314651378	11.4691101971063	11.5831488229134	12.2606341774213	12.2489701167717	12.5960664795472	12.1611227511024	11.6589261819488	11.0321893590748	11.6555610098622	12.1742265208661	11.8913450300197	12.7589378554724	13.1858317869094	11.5208999175394	11.7367109849606	12.2509099826181	14.8367032876575	12.0098648274409	13.671656868563	12.3610932568504	12.9180017655512	11.5293302375	11.8353624618701	12.0050574846063	11.9465110346653	12.5775578207087	12.8790539202953	11.4177282894291	12.6483955999213	11.4447833629724	12.4907924040945	12.9359621794685	12.0590580382677	12.0707899901968	12.617680006122	12.4615785969488	11.5591093784843	11.6357100304134	11.5409579183661	12.8174452969094	12.6968993655315	11.4322023760827	12.4543943289961	12.7332510420866	11.986316
 5897047	12.8209263256496	10.6306264541535	10.9714328776378	12.0590580382677	12.512815545689	10.2463931058465	11.6964871769685	10.7907906491142	12.0943855126969	10.3972437395079	11.7619227559843	12.0558736722638	11.1493764116142	10.9577733306299	11.1573352656693	11.4965085325787	10.8229638400787	12.4520058341339	11.9330225517913	11.9497733729921	11.2569496486417	11.5398959742323	12.2865910183268	11.302915536378	12.7974787025197	10.9570916134842	11.0287306388976	11.3206590055512	12.9890721004724	12.238974386811	12.7812687149016	12.1611227511024	12.3310498533071	11.9815736844685	13.0436719166339	11.8272277770866	12.5639918126772	11.7593390152953	12.0858298392717	12.1870456803937	12.0707899901968	12.6256480156496	12.2989836979134	11.8617232832874	11.040874349252	12.4095902530906	12.9432971458071	10.5329103605709	12.2888205855906	11.6555610098622	11.0343305687795	12.5485874613386	11.4873486739567	12.1630661588386	11.0035249265551	11.6600725354527	11.9691480285827	11.9330225517913
[truncated: 44,468,240 more chars]
