# Supplementary material for: A prognostic 4-gene expression signature for patients with HER2-negative breast cancer receiving taxane and anthracycline-based chemotherapy
Source: Oncotarget. 2017 Oct 17;8(61):103327–39. doi: 10.18632/oncotarget.21872 (PMC5732731; doi:10.18632/oncotarget.21872)
Supplement: Supplementary file 3 [file oncotarget-08-103327-s003.txt]

probe	uniCox p.value
211110_s_at	1.39E-08
210476_s_at	5.21E-08
200810_s_at	1.24E-07
219648_at	1.31E-07
202171_at	1.38E-07
205862_at	1.54E-07
212811_x_at	1.87E-07
208935_s_at	2.18E-07
221874_at	2.36E-07
205428_s_at	2.38E-07
203860_at	3.16E-07
202200_s_at	4.53E-07
214552_s_at	5.15E-07
205597_at	5.24E-07
206401_s_at	5.92E-07
201951_at	6.67E-07
209696_at	7.44E-07
212095_s_at	8.02E-07
218692_at	8.11E-07
208682_s_at	9.01E-07
212442_s_at	1.06E-06
203576_at	1.13E-06
200670_at	1.18E-06
215304_at	1.22E-06
40148_at	1.27E-06
219197_s_at	1.28E-06
220192_x_at	1.29E-06
219580_s_at	1.33E-06
212956_at	1.41E-06
200811_at	1.42E-06
202174_s_at	1.44E-06
204686_at	1.51E-06
203045_at	1.54E-06
213419_at	1.61E-06
203554_x_at	1.78E-06
209460_at	2.33E-06
212508_at	2.36E-06
214440_at	2.51E-06
213712_at	2.61E-06
201685_s_at	2.69E-06
202982_s_at	2.83E-06
204508_s_at	3.06E-06
211939_x_at	3.06E-06
212492_s_at	3.12E-06
209610_s_at	3.48E-06
211569_s_at	3.70E-06
204231_s_at	3.85E-06
202641_at	4.08E-06
204798_at	4.15E-06
217906_at	4.15E-06
202121_s_at	4.45E-06
204290_s_at	4.52E-06
220298_s_at	4.69E-06
209603_at	4.70E-06
219156_at	4.82E-06
208517_x_at	4.82E-06
219863_at	5.01E-06
202770_s_at	5.15E-06
201236_s_at	5.25E-06
217838_s_at	5.39E-06
210336_x_at	5.73E-06
200747_s_at	5.80E-06
212196_at	5.98E-06
201195_s_at	6.11E-06
218025_s_at	6.17E-06
203223_at	6.38E-06
201928_at	6.85E-06
212096_s_at	6.90E-06
215552_s_at	6.91E-06
212496_s_at	7.12E-06
208788_at	7.21E-06
209149_s_at	7.75E-06
221765_at	7.81E-06
209173_at	7.85E-06
221880_s_at	7.91E-06
213627_at	8.91E-06
205471_s_at	8.93E-06
210241_s_at	9.47E-06
202962_at	9.59E-06
212195_at	1.02E-05
218976_at	1.06E-05
216958_s_at	1.07E-05
214778_at	1.10E-05
200600_at	1.11E-05
200632_s_at	1.13E-05
205066_s_at	1.14E-05
214404_x_at	1.14E-05
204201_s_at	1.15E-05
211000_s_at	1.18E-05
208933_s_at	1.20E-05
218204_s_at	1.21E-05
202088_at	1.21E-05
202173_s_at	1.22E-05
51158_at	1.23E-05
219913_s_at	1.24E-05
202089_s_at	1.24E-05
205081_at	1.25E-05
203628_at	1.34E-05
214077_x_at	1.36E-05
212501_at	1.37E-05
208764_s_at	1.42E-05
205376_at	1.48E-05
203963_at	1.53E-05
204033_at	1.56E-05
210652_s_at	1.59E-05
202345_s_at	1.60E-05
209602_s_at	1.67E-05
212206_s_at	1.76E-05
207585_s_at	1.76E-05
221872_at	1.78E-05
201892_s_at	1.80E-05
218194_at	1.82E-05
212093_s_at	1.85E-05
212736_at	1.86E-05
208451_s_at	1.88E-05
206059_at	1.88E-05
203928_x_at	1.92E-05
212099_at	1.92E-05
212446_s_at	1.93E-05
218328_at	1.97E-05
214703_s_at	2.06E-05
204667_at	2.11E-05
219709_x_at	2.15E-05
220134_x_at	2.28E-05
205453_at	2.37E-05
210991_s_at	2.55E-05
202769_at	2.66E-05
212448_at	2.69E-05
220240_s_at	2.71E-05
209339_at	2.71E-05
203117_s_at	2.73E-05
207038_at	2.77E-05
214167_s_at	2.78E-05
218961_s_at	2.79E-05
205891_at	2.80E-05
204603_at	3.02E-05
200749_at	3.07E-05
207719_x_at	3.15E-05
203431_s_at	3.16E-05
212943_at	3.16E-05
206346_at	3.16E-05
212960_at	3.21E-05
209459_s_at	3.22E-05
204014_at	3.28E-05
205158_at	3.29E-05
212590_at	3.38E-05
220744_s_at	3.38E-05
212265_at	3.41E-05
218211_s_at	3.47E-05
209114_at	3.48E-05
205225_at	3.48E-05
202623_at	3.59E-05
210886_x_at	3.60E-05
203962_s_at	3.66E-05
201360_at	3.70E-05
219489_s_at	3.78E-05
215867_x_at	3.83E-05
211874_s_at	3.85E-05
206081_at	3.91E-05
204139_x_at	3.95E-05
202446_s_at	3.97E-05
201795_at	4.00E-05
203820_s_at	4.07E-05
202105_at	4.08E-05
216604_s_at	4.12E-05
212810_s_at	4.12E-05
215616_s_at	4.18E-05
201980_s_at	4.32E-05
215407_s_at	4.37E-05
205660_at	4.37E-05
211042_x_at	4.40E-05
218313_s_at	4.46E-05
204045_at	4.56E-05
204510_at	4.67E-05
219922_s_at	4.68E-05
220892_s_at	4.73E-05
213285_at	4.92E-05
214164_x_at	4.97E-05
202454_s_at	4.99E-05
200804_at	4.99E-05
204573_at	5.16E-05
220239_at	5.24E-05
217973_at	5.35E-05
203439_s_at	5.45E-05
204862_s_at	5.49E-05
203755_at	5.49E-05
222379_at	5.49E-05
204623_at	5.54E-05
202371_at	5.56E-05
209604_s_at	5.77E-05
203405_at	5.79E-05
219342_at	5.84E-05
219206_x_at	5.90E-05
210962_s_at	5.97E-05
202814_s_at	5.99E-05
212531_at	6.07E-05
203929_s_at	6.09E-05
204379_s_at	6.19E-05
218027_at	6.32E-05
220038_at	6.61E-05
203478_at	6.67E-05
204485_s_at	6.74E-05
208873_s_at	6.80E-05
201413_at	6.86E-05
204994_at	7.16E-05
204863_s_at	7.58E-05
203741_s_at	7.59E-05
210239_at	7.61E-05
212864_at	7.64E-05
209759_s_at	7.83E-05
203771_s_at	7.87E-05
221187_s_at	7.94E-05
202636_at	8.01E-05
208740_at	8.10E-05
205696_s_at	8.18E-05
204822_at	8.20E-05
218486_at	8.24E-05
218355_at	8.24E-05
217990_at	8.31E-05
221274_s_at	8.31E-05
213446_s_at	8.42E-05
205016_at	8.56E-05
202870_s_at	8.70E-05
205659_at	8.90E-05
218149_s_at	8.93E-05
221726_at	8.94E-05
204364_s_at	8.94E-05
211621_at	9.18E-05
203961_at	9.22E-05
218662_s_at	9.32E-05
212980_at	9.39E-05
212151_at	9.59E-05
63825_at	9.60E-05
207469_s_at	9.83E-05
209790_s_at	9.96E-05
201433_s_at	0.000101544
211297_s_at	0.000101619
203764_at	0.000101837
203801_at	0.000101907
219960_s_at	0.000105483
211730_s_at	0.000105534
209408_at	0.0001069
213797_at	0.000109074
206469_x_at	0.000109405
209623_at	0.000109513
205088_at	0.000112879
211596_s_at	0.00011443
218195_at	0.000115209
220295_x_at	0.00011652
212458_at	0.000118468
209773_s_at	0.000119497
209397_at	0.000120662
213523_at	0.00012107
221681_s_at	0.000121377
206754_s_at	0.000123127
203762_s_at	0.000123634
222125_s_at	0.000125918
204168_at	0.00012608
203682_s_at	0.000127239
218566_s_at	0.000127842
202422_s_at	0.000131476
211538_s_at	0.000132043
203789_s_at	0.000132349
210559_s_at	0.000132954
211559_s_at	0.000134816
209191_at	0.00013509
221820_s_at	0.000136015
213049_at	0.00013687
209120_at	0.000137208
212495_at	0.000139328
217777_s_at	0.000139789
203988_s_at	0.000140284
218218_at	0.00014287
214937_x_at	0.000144153
209917_s_at	0.000144931
214444_s_at	0.000145415
205768_s_at	0.000146495
203287_at	0.000147374
218344_s_at	0.000150753
205239_at	0.000151063
204167_at	0.000151208
218084_x_at	0.000153018
203571_s_at	0.000153502
202593_s_at	0.000153609
203343_at	0.000155363
204811_s_at	0.000156011
211967_at	0.00015709
206698_at	0.000161224
213304_at	0.000163449
219562_at	0.000167681
205618_at	0.000167919
205769_at	0.000171959
217940_s_at	0.000171981
212692_s_at	0.000172348
204881_s_at	0.000173095
213392_at	0.000173948
212510_at	0.000175519
214118_x_at	0.000176943
209059_s_at	0.000178297
218437_s_at	0.000179927
201952_at	0.000180115
206555_s_at	0.000180454
218726_at	0.000181134
217807_s_at	0.000181509
212266_s_at	0.00018249
221584_s_at	0.000184221
203438_at	0.000187536
203276_at	0.000187885
219983_at	0.000189471
200827_at	0.000189833
218717_s_at	0.000192601
205354_at	0.000195006
202430_s_at	0.000195779
216381_x_at	0.000197897
210797_s_at	0.000199656
205141_at	0.000200326
207046_at	0.00020244
219976_at	0.000202678
209394_at	0.000203314
201984_s_at	0.000203957
216092_s_at	0.000204194
221923_s_at	0.000206425
209625_at	0.000206529
210272_at	0.000206547
207386_at	0.000208197
208349_at	0.000209312
218675_at	0.000209478
211712_s_at	0.000209622
203246_s_at	0.000210937
212426_s_at	0.000211398
212030_at	0.000213404
201834_at	0.000213513
212985_at	0.000214891
212347_x_at	0.000215661
204092_s_at	0.000216585
219900_s_at	0.000217892
208595_s_at	0.000219273
212995_x_at	0.000220364
201927_s_at	0.000220835
221815_at	0.00022642
201215_at	0.000227046
218499_at	0.000231253
204747_at	0.000231315
212276_at	0.000232399
212830_at	0.000233022
218003_s_at	0.000235699
200024_at	0.000235975
206396_at	0.000239993
204914_s_at	0.000240865
214053_at	0.00024185
37986_at	0.000244894
219497_s_at	0.000245361
204170_s_at	0.000247543
213102_at	0.000247601
210397_at	0.000248803
204915_s_at	0.000253398
219271_at	0.000255498
201132_at	0.000258744
201231_s_at	0.000261728
206125_s_at	0.000267969
206632_s_at	0.000270887
220145_at	0.0002757
208079_s_at	0.000276791
212174_at	0.000279483
218016_s_at	0.000281082
55081_at	0.000282877
221732_at	0.000283421
213224_s_at	0.000288365
205487_s_at	0.000288679
212770_at	0.000288889
203653_s_at	0.000291551
220741_s_at	0.0002964
213512_at	0.000297781
204497_at	0.000297864
200790_at	0.000300224
201339_s_at	0.000300839
202951_at	0.000301951
214428_x_at	0.000306835
202759_s_at	0.000307928
205613_at	0.000314259
209531_at	0.000316714
206197_at	0.000318341
203909_at	0.000320864
213651_at	0.000322368
221059_s_at	0.000324026
202172_at	0.000325422
204852_s_at	0.000325436
203357_s_at	0.000325662
212935_at	0.000329022
208103_s_at	0.00032946
206245_s_at	0.000330828
203955_at	0.00033201
201990_s_at	0.000333179
206074_s_at	0.000335213
202954_at	0.000337625
208336_s_at	0.000337827
206554_x_at	0.000338113
201968_s_at	0.0003384
209049_s_at	0.000338442
203214_x_at	0.000339739
221510_s_at	0.000341234
203560_at	0.000341342
204639_at	0.000343769
207414_s_at	0.000347734
208887_at	0.000348273
213134_x_at	0.000348773
213166_x_at	0.000353411
215127_s_at	0.000360588
202145_at	0.000364341
214674_at	0.00036586
219028_at	0.000367702
204825_at	0.000372342
209765_at	0.000372746
218641_at	0.00037275
203243_s_at	0.000373186
218239_s_at	0.000378487
218064_s_at	0.00037992
211945_s_at	0.000381376
202342_s_at	0.00038657
207405_s_at	0.000393657
205301_s_at	0.000394541
207357_s_at	0.000394577
201826_s_at	0.000398662
217276_x_at	0.000401217
203710_at	0.000401556
201197_at	0.000402437
219105_x_at	0.000402976
203453_at	0.000404625
203803_at	0.000405775
202625_at	0.000409073
206391_at	0.000409802
203685_at	0.000410448
211917_s_at	0.000411468
208867_s_at	0.000412606
203476_at	0.000415625
205009_at	0.000421964
201300_s_at	0.000422337
221928_at	0.000423916
206794_at	0.000428154
218966_at	0.000429557
206668_s_at	0.000432875
217499_x_at	0.000433615
205877_s_at	0.000439997
203202_at	0.000442286
205355_at	0.000448322
215479_at	0.000450287
210074_at	0.000450915
208711_s_at	0.000454028
206509_at	0.000480614
210735_s_at	0.000481986
202731_at	0.000483674
209870_s_at	0.000486409
221123_x_at	0.000488159
202815_s_at	0.000489554
208978_at	0.000490661
211937_at	0.000492062
221710_x_at	0.000492242
213923_at	0.000492578
206734_at	0.000493862
207417_s_at	0.000499977
221589_s_at	0.00050112
203354_s_at	0.000503054
214913_at	0.000504315
204524_at	0.000504572
208823_s_at	0.000505368
203892_at	0.000506566
213025_at	0.000509054
200847_s_at	0.000510088
217014_s_at	0.000516194
201706_s_at	0.0005162
202109_at	0.00051759
219076_s_at	0.000517861
49111_at	0.000538194
218597_s_at	0.000542182
203323_at	0.000549266
201937_s_at	0.000552107
205473_at	0.000555272
215001_s_at	0.00055783
212035_s_at	0.00055789
216623_x_at	0.000564948
212593_s_at	0.000569099
200794_x_at	0.000571904
212771_at	0.000572874
218094_s_at	0.00057414
213527_s_at	0.000578008
215440_s_at	0.000583168
218142_s_at	0.000587161
213291_s_at	0.000589484
213113_s_at	0.000592849
200648_s_at	0.000593119
201897_s_at	0.000598268
205776_at	0.000599242
219414_at	0.000599755
204733_at	0.000601116
41660_at	0.000605082
34408_at	0.000613143
202185_at	0.000613267
218988_at	0.000616278
204913_s_at	0.000618936
212356_at	0.000621282
210581_x_at	0.000627528
203712_at	0.000627824
221843_s_at	0.000630621
209642_at	0.000632464
219713_at	0.000633787
219833_s_at	0.000634017
221531_at	0.000635557
204872_at	0.000639381
216320_x_at	0.000643087
209360_s_at	0.000644556
205440_s_at	0.00064459
206392_s_at	0.000645154
203556_at	0.00065694
208936_x_at	0.000660886
203791_at	0.000674564
208433_s_at	0.000675121
203208_s_at	0.000679893
201067_at	0.000683447
204580_at	0.00069112
222237_s_at	0.000695059
204015_s_at	0.000695866
212728_at	0.000697584
211464_x_at	0.000700682
204199_at	0.000702638
213315_x_at	0.000703906
201535_at	0.000710074
220019_s_at	0.00071226
36499_at	0.000715658
200969_at	0.000716627
218291_at	0.000734326
203605_at	0.000737853
206042_x_at	0.000738184
202793_at	0.000738243
221823_at	0.000738532
218011_at	0.000738729
202705_at	0.000747236
203627_at	0.000750844
202852_s_at	0.000755
203675_at	0.000758123
201976_s_at	0.000769721
214087_s_at	0.000774569
209341_s_at	0.000774955
203227_s_at	0.000775574
202887_s_at	0.000779415
219054_at	0.000780351
204934_s_at	0.000781239
210153_s_at	0.000792834
201587_s_at	0.000795961
211575_s_at	0.000801076
206929_s_at	0.00080507
221007_s_at	0.000805115
213338_at	0.000808565
208628_s_at	0.000811829
222036_s_at	0.000813663
205548_s_at	0.000820726
210513_s_at	0.000824243
218417_s_at	0.000830832
208774_at	0.000831397
211386_at	0.000832106
219410_at	0.000834554
203173_s_at	0.00083957
212262_at	0.000846931
218788_s_at	0.000849718
219316_s_at	0.000850986
218002_s_at	0.000854244
207582_at	0.000854964
204537_s_at	0.000855506
209453_at	0.000856833
209782_s_at	0.000857038
205197_s_at	0.000864947
204653_at	0.000865895
206847_s_at	0.000871278
213190_at	0.000875559
210163_at	0.000879113
209457_at	0.000885554
209709_s_at	0.000905905
202384_s_at	0.000916146
201681_s_at	0.000916719
214039_s_at	0.000917322
212430_at	0.000934434
207974_s_at	0.000937571
205594_at	0.000937833
218701_at	0.000942904
201079_at	0.000947205
201012_at	0.000952621
212686_at	0.000957804
214435_x_at	0.000960231
221497_x_at	0.000967207
218312_s_at	0.000978817
201479_at	0.000990853
201522_x_at	0.000993656
220052_s_at	0.000996238
202629_at	0.000999095
201825_s_at	0.001022202
202786_at	0.001022815
202998_s_at	0.001024184
220781_at	0.001025176
204162_at	0.001030946
218684_at	0.001033613
200715_x_at	0.001035796
211122_s_at	0.001057312
218035_s_at	0.001061895
214850_at	0.001069389
208281_x_at	0.001090963
205350_at	0.001096154
221963_x_at	0.001097106
203964_at	0.001104404
208872_s_at	0.00110964
212380_at	0.001109692
208691_at	0.001111848
206452_x_at	0.001117248
218238_at	0.001117926
206799_at	0.00112125
215760_s_at	0.001132582
209681_at	0.001134352
219806_s_at	0.00113574
202386_s_at	0.001144427
204439_at	0.001146285
208398_s_at	0.001146326
210791_s_at	0.001149358
217916_s_at	0.001154097
204850_s_at	0.001164245
205253_at	0.001165095
207180_s_at	0.001165124
200946_x_at	0.001167027
202730_s_at	0.001167434
200616_s_at	0.001169417
204217_s_at	0.001179564
218663_at	0.001180843
212371_at	0.001184009
202270_at	0.001184695
221959_at	0.001188993
219439_at	0.001195757
203686_at	0.001202474
213097_s_at	0.001204117
215807_s_at	0.001224249
204263_s_at	0.001225453
222309_at	0.001225817
209368_at	0.001226802
201619_at	0.001227984
202390_s_at	0.001233732
204541_at	0.001235204
214453_s_at	0.001235278
202605_at	0.001243262
221016_s_at	0.001254904
59437_at	0.001256948
221039_s_at	0.001258483
203635_at	0.001274586
208836_at	0.001293715
200765_x_at	0.001294641
203267_s_at	0.001296254
209760_at	0.001297419
202785_at	0.001300474
218439_s_at	0.00130544
212349_at	0.00130808
212961_x_at	0.001309874
218921_at	0.001312706
205382_s_at	0.001317713
209192_x_at	0.001321887
201853_s_at	0.001322476
210224_at	0.001323317
218743_at	0.001326347
218829_s_at	0.001327713
205483_s_at	0.001327998
218563_at	0.001332569
221258_s_at	0.001334328
204864_s_at	0.001336478
203930_s_at	0.001337635
218552_at	0.001338136
209969_s_at	0.001343721
206953_s_at	0.001344242
202986_at	0.001347253
218801_at	0.001347916
210052_s_at	0.001358314
218158_s_at	0.001360761
200777_s_at	0.001364038
217448_s_at	0.001372864
218039_at	0.001375188
201170_s_at	0.001375866
201695_s_at	0.001378789
213397_x_at	0.00138173
205928_at	0.001383568
208760_at	0.001383802
202752_x_at	0.001393353
209661_at	0.001401003
205097_at	0.001404669
201235_s_at	0.001405332
214009_at	0.001416197
212494_at	0.001421768
203513_at	0.001424092
212476_at	0.001451756
218110_at	0.001454315
207722_s_at	0.001476074
209443_at	0.001491699
207828_s_at	0.001497241
219440_at	0.001503177
202825_at	0.001506113
200840_at	0.001521563
219115_s_at	0.001534065
221934_s_at	0.001552123
218045_x_at	0.001562665
211595_s_at	0.001568918
203636_at	0.001570567
213716_s_at	0.001571142
221512_at	0.001572397
217786_at	0.001576314
217405_x_at	0.001580224
216264_s_at	0.001594592
205399_at	0.001597583
202257_s_at	0.00161376
213441_x_at	0.001615727
203869_at	0.001629965
217979_at	0.001634595
201349_at	0.001635572
208140_s_at	0.00164289
201932_at	0.001644974
206491_s_at	0.001646649
202263_at	0.001648396
218259_at	0.001660475
215073_s_at	0.001660875
205883_at	0.001662426
201890_at	0.001667032
216699_s_at	0.001668606
204702_s_at	0.001685392
218618_s_at	0.001686768
219734_at	0.001698101
219100_at	0.00170158
214758_at	0.00170234
207980_s_at	0.001704788
203153_at	0.001706764
203240_at	0.001709246
214426_x_at	0.001724069
218329_at	0.001738191
204058_at	0.001753093
204535_s_at	0.001756773
204137_at	0.001756818
208751_at	0.001763017
220965_s_at	0.001772124
210783_x_at	0.001783608
202358_s_at	0.001791283
215945_s_at	0.001792571
205830_at	0.00180248
203234_at	0.001809383
203491_s_at	0.001809481
219716_at	0.00181413
51226_at	0.001817306
208092_s_at	0.001824571
205569_at	0.001829029
218542_at	0.001830851
208785_s_at	0.001840482
221787_at	0.001843752
204972_at	0.001851761
217122_s_at	0.001852382
213998_s_at	0.001852709
210512_s_at	0.001852715
222242_s_at	0.001862868
209193_at	0.001880461
208627_s_at	0.00188232
203257_s_at	0.001911079
203953_s_at	0.001912644
203245_s_at	0.001913503
201906_s_at	0.001914985
208670_s_at	0.00191819
212594_at	0.00192448
209963_s_at	0.001928551
219918_s_at	0.001933575
200651_at	0.001934056
204066_s_at	0.00193708
216484_x_at	0.001945917
207626_s_at	0.001948321
201005_at	0.001951546
220941_s_at	0.001952613
215206_at	0.001959142
209511_at	0.001966416
219682_s_at	0.001967171
202690_s_at	0.001978996
221583_s_at	0.001979404
212911_at	0.001981309
201440_at	0.001997898
38766_at	0.001998598
208540_x_at	0.002031525
205614_x_at	0.002035727
214705_at	0.002037294
202760_s_at	0.002042392
213564_x_at	0.002043634
205485_at	0.002046354
200996_at	0.002047709
203726_s_at	0.002051016
206102_at	0.002052641
222039_at	0.002054552
213243_at	0.002059162
209740_s_at	0.002068335
202600_s_at	0.002082416
218571_s_at	0.00209119
204146_at	0.002092665
200039_s_at	0.002113583
213244_at	0.002122205
205514_at	0.002134699
202704_at	0.002139703
202631_s_at	0.002155583
212263_at	0.002156827
218613_at	0.002163335
213895_at	0.002182089
211599_x_at	0.002186798
221135_s_at	0.002194897
219372_at	0.002195764
209195_s_at	0.002203147
200711_s_at	0.00220394
204318_s_at	0.002209945
212205_at	0.002210389
208965_s_at	0.002220362
204279_at	0.002228267
206378_at	0.002230084
219209_at	0.002232855
218807_at	0.002233756
212020_s_at	0.002234863
212231_at	0.002235022
203574_at	0.002239045
213590_at	0.002256762
218524_at	0.00225843
201924_at	0.002262232
203228_at	0.002271152
214079_at	0.002275146
209624_s_at	0.002288284
201923_at	0.002289909
218806_s_at	0.002294695
221505_at	0.002295551
207604_s_at	0.002305245
210466_s_at	0.002314318
213599_at	0.00231469
218510_x_at	0.00231931
210754_s_at	0.002328597
202240_at	0.00235423
209822_s_at	0.002360963
203009_at	0.002363134
205474_at	0.002367298
218225_at	0.002377569
213816_s_at	0.002387731
207789_s_at	0.002390849
206332_s_at	0.002392214
210980_s_at	0.002417373
202308_at	0.002424285
212637_s_at	0.002426541
202414_at	0.002431686
205201_at	0.002431894
213701_at	0.002432536
212207_at	0.002439352
205098_at	0.002460547
218796_at	0.002470252
215273_s_at	0.002471503
203024_s_at	0.002471651
204649_at	0.00247602
218688_at	0.00247754
204962_s_at	0.002483832
200961_at	0.002487466
210251_s_at	0.002489519
201596_x_at	0.002491961
201896_s_at	0.002500143
220694_at	0.002500966
214038_at	0.002510371
200757_s_at	0.002517631
209122_at	0.002523735
214724_at	0.002549009
221477_s_at	0.002565774
209313_at	0.002567615
213453_x_at	0.002569436
205617_at	0.002574626
209693_at	0.002574763
39763_at	0.002588098
214774_x_at	0.002596876
219765_at	0.002621459
221208_s_at	0.002642131
212148_at	0.002643607
204417_at	0.002652119
200800_s_at	0.002657059
201196_s_at	0.002658382
218689_at	0.002664155
203485_at	0.002674472
200605_s_at	0.00268206
201833_at	0.002685248
205398_s_at	0.002692064
209526_s_at	0.002696842
218051_s_at	0.002699237
221562_s_at	0.002701181
212274_at	0.002722422
201456_s_at	0.002727077
202554_s_at	0.002732637
219676_at	0.0027468
212142_at	0.002753597
214117_s_at	0.002755694
201761_at	0.002756143
206364_at	0.002760115
201328_at	0.002766765
210252_s_at	0.002767614
203269_at	0.002772949
205006_s_at	0.002775439
202255_s_at	0.002787458
219468_s_at	0.002791785
213505_s_at	0.002796429
217770_at	0.002799908
213264_at	0.002801542
201729_s_at	0.002802244
219143_s_at	0.002820411
212745_s_at	0.002825345
202370_s_at	0.002839097
221834_at	0.002849945
204088_at	0.002864315
202580_x_at	0.002875562
216579_at	0.002886104
210335_at	0.002886495
210394_x_at	0.002892063
221594_at	0.002899759
207346_at	0.00290273
213680_at	0.00291155
203695_s_at	0.002915835
203324_s_at	0.002917915
206724_at	0.002933349
209745_at	0.002952204
219455_at	0.002963498
218984_at	0.002968378
218847_at	0.002970301
215798_at	0.002976494
216983_s_at	0.00297966
214510_at	0.002988077
33760_at	0.002988503
203213_at	0.002998929
217305_s_at	0.003018971
203362_s_at	0.003020386
209884_s_at	0.003023658
201930_at	0.003059166
213799_s_at	0.003078763
219752_at	0.003091893
219204_s_at	0.003093877
218154_at	0.003094197
208700_s_at	0.003101475
202139_at	0.00310517
210543_s_at	0.003114193
218033_s_at	0.003115547
221081_s_at	0.003118565
212623_at	0.003118689
209126_x_at	0.0031192
215726_s_at	0.003119423
202858_at	0.003119758
215995_x_at	0.003120512
211432_s_at	0.003124818
218813_s_at	0.003131228
221675_s_at	0.003131422
200864_s_at	0.003162936
218193_s_at	0.003168795
205380_at	0.003180493
210108_at	0.00320006
205251_at	0.003217892
218922_s_at	0.003225865
210253_at	0.00323177
218755_at	0.003236377
205099_s_at	0.003237433
202912_at	0.003238248
202824_s_at	0.003247507
220635_at	0.003259199
213546_at	0.003269844
205490_x_at	0.003278365
203196_at	0.003279187
211235_s_at	0.003279718
218831_s_at	0.003280518
210785_s_at	0.003285732
217203_at	0.003302669
214581_x_at	0.0033079
212120_at	0.003336988
201407_s_at	0.003338721
207751_at	0.003345509
210129_s_at	0.003352035
221861_at	0.003374061
201860_s_at	0.003375989
201078_at	0.003378584
213933_at	0.003387803
201911_s_at	0.003420966
200663_at	0.003422574
203355_s_at	0.003423127
211424_x_at	0.003426216
214620_x_at	0.003444638
212777_at	0.003451094
201910_at	0.003453257
202168_at	0.003462321
221896_s_at	0.003466684
204654_s_at	0.003470419
208763_s_at	0.003479073
211578_s_at	0.003487478
217834_s_at	0.003498174
204533_at	0.003500937
40569_at	0.003501798
207716_at	0.003503694
221532_s_at	0.003526435
222257_s_at	0.003537496
212831_at	0.003537504
204059_s_at	0.0035393
216164_at	0.003554443
201376_s_at	0.003555176
221875_x_at	0.003564466
201940_at	0.003569065
216638_s_at	0.003578061
202451_at	0.003583556
221735_at	0.003597863
204041_at	0.003598633
215108_x_at	0.003599168
202044_at	0.003601522
221276_s_at	0.003621163
201508_at	0.003639527
207132_x_at	0.003653836
204902_s_at	0.003662664
209524_at	0.003698824
204029_at	0.003715716
205777_at	0.003721329
212414_s_at	0.003728993
202626_s_at	0.003758734
215130_s_at	0.00378205
58994_at	0.003792258
215498_s_at	0.003795465
221465_at	0.003806931
214243_s_at	0.003808027
214531_s_at	0.003809693
218779_x_at	0.003830702
220147_s_at	0.003854844
204343_at	0.003858794
201169_s_at	0.003873578
219498_s_at	0.003878904
213237_at	0.003886479
213082_s_at	0.003908318
208934_s_at	0.003909603
219306_at	0.003915543
212648_at	0.003921184
210008_s_at	0.003930757
222077_s_at	0.003937861
221154_at	0.003938535
201182_s_at	0.003942484
209407_s_at	0.003950433
205282_at	0.003952328
219872_at	0.003955634
212681_at	0.0039665
215947_s_at	0.003970225
203954_x_at	0.003989081
216248_s_at	0.004002434
207610_s_at	0.004011518
204304_s_at	0.004026562
201704_at	0.00402731
221677_s_at	0.004048461
201929_s_at	0.004054846
AFFX-M27830_M_at	0.004056549
222327_x_at	0.004059652
211233_x_at	0.004073243
206474_at	0.004080187
202228_s_at	0.004095046
214683_s_at	0.004105722
205339_at	0.004107524
202106_at	0.004123632
212115_at	0.004136734
200932_s_at	0.004139781
205730_s_at	0.004160128
203918_at	0.004170062
202341_s_at	0.004222185
200958_s_at	0.004225028
205064_at	0.00422645
205943_at	0.004241596
201487_at	0.004256383
218804_at	0.004269336
215087_at	0.004273238
222281_s_at	0.004281202
218640_s_at	0.00428912
221754_s_at	0.004310082
219919_s_at	0.004322963
212171_x_at	0.004354974
204983_s_at	0.004356936
205950_s_at	0.004358246
200646_s_at	0.004358831
212040_at	0.004375982
212216_at	0.004391786
215299_x_at	0.004403324
213365_at	0.004416536
209119_x_at	0.00442068
208946_s_at	0.004428931
214670_at	0.004429157
207991_x_at	0.004432412
207351_s_at	0.004432762
209714_s_at	0.004436883
201387_s_at	0.004439144
207111_at	0.004446667
216804_s_at	0.004449575
205996_s_at	0.004461253
206133_at	0.004470556
201613_s_at	0.004482144
205525_at	0.004489047
208712_at	0.004490751
205603_s_at	0.004527397
212267_at	0.004530294
221641_s_at	0.004535375
202116_at	0.004539332
212070_at	0.004548111
211824_x_at	0.004574329
215405_at	0.004583291
220651_s_at	0.00460366
211023_at	0.004604351
205664_at	0.004605155
209094_at	0.004613207
206217_at	0.004617208
200659_s_at	0.004630155
221305_s_at	0.004641856
222040_at	0.004668943
218750_at	0.004688335
218526_s_at	0.004696216
210374_x_at	0.004699349
202501_at	0.0047025
210221_at	0.004710121
222182_s_at	0.004723488
218266_s_at	0.004755206
207065_at	0.004757815
220175_s_at	0.004762763
219336_s_at	0.004765324
218264_at	0.004771021
213121_at	0.004785495
204401_at	0.004790315
213679_at	0.00479335
201088_at	0.004810421
210145_at	0.004827326
206513_at	0.004836905
210036_s_at	0.004848213
204112_s_at	0.004861292
221203_s_at	0.004870473
217867_x_at	0.004872257
209499_x_at	0.004891864
208737_at	0.004893006
203249_at	0.004910092
207843_x_at	0.00491471
204120_s_at	0.004924473
221493_at	0.004926037
209568_s_at	0.004961943
207598_x_at	0.004985678
205047_s_at	0.00498823
212062_at	0.005008122
201292_at	0.005022971
209343_at	0.005025517
204742_s_at	0.005028746
209366_x_at	0.005049626
212311_at	0.00506949
220115_s_at	0.005077129
203703_s_at	0.00512117
202146_at	0.005121239
220730_at	0.005121925
221207_s_at	0.005125227
202599_s_at	0.005125618
211653_x_at	0.005131092
203693_s_at	0.005160954
218450_at	0.005186394
212209_at	0.005203126
221915_s_at	0.005214327
214240_at	0.005232111
202540_s_at	0.00523871
202470_s_at	0.005250786
221030_s_at	0.005251361
219929_s_at	0.00525384
218318_s_at	0.005260679
211027_s_at	0.005262417
212032_s_at	0.005294931
212343_at	0.005313321
220299_at	0.005317796
213251_at	0.005334919
212923_s_at	0.00534211
208966_x_at	0.005347988
213293_s_at	0.005352456
216871_at	0.005353476
202095_s_at	0.005363091
202896_s_at	0.005364887
211126_s_at	0.005383765
31845_at	0.005384671
205145_s_at	0.005399404
221080_s_at	0.005433499
208880_s_at	0.005441893
222212_s_at	0.00546275
218447_at	0.005464211
206691_s_at	0.005464679
218086_at	0.005477337
218285_s_at	0.005483593
205206_at	0.005507706
201650_at	0.005509701
201284_s_at	0.005515004
205173_x_at	0.005547108
212242_at	0.00554783
203138_at	0.005556364
222029_x_at	0.005564027
204975_at	0.005581893
211864_s_at	0.005590145
201939_at	0.005596199
208699_x_at	0.005603242
202551_s_at	0.005612741
203211_s_at	0.005637476
213412_at	0.005666891
204061_at	0.005694331
213464_at	0.005707926
209581_at	0.00571687
218694_at	0.005724527
212638_s_at	0.00572514
208915_s_at	0.00573168
210845_s_at	0.005732086
218476_at	0.005735186
213331_s_at	0.005736615
207831_x_at	0.005740596
203215_s_at	0.005763259
218989_x_at	0.0057634
218998_at	0.005768323
204060_s_at	0.005769066
209815_at	0.005771095
209316_s_at	0.005771482
207777_s_at	0.005779585
222032_s_at	0.005793007
209911_x_at	0.005796865
212109_at	0.005811097
210413_x_at	0.005814856
211331_x_at	0.005830367
221779_at	0.005838409
219477_s_at	0.005853824
214369_s_at	0.005859784
219600_s_at	0.005865815
202859_x_at	0.005866408
218888_s_at	0.005869934
205266_at	0.005886888
204023_at	0.005888716
219313_at	0.005926509
219786_at	0.005927856
200647_x_at	0.005945837
209787_s_at	0.005956617
210105_s_at	0.005958783
206226_at	0.005965421
208613_s_at	0.006010306
208911_s_at	0.006026133
202147_s_at	0.006035018
51146_at	0.006041713
219127_at	0.006043649
222139_at	0.00606847
213064_at	0.006084328
221591_s_at	0.006096685
204769_s_at	0.006101049
213063_at	0.006129299
204197_s_at	0.006140205
203773_x_at	0.006143444
215385_at	0.006156221
202666_s_at	0.006157495
218776_s_at	0.006161265
221727_at	0.006256606
205780_at	0.00626311
218341_at	0.006267223
212598_at	0.006276096
205710_at	0.006278718
211587_x_at	0.006282968
217671_at	0.006293347
209123_at	0.006298602
204502_at	0.006305457
49452_at	0.006306539
203256_at	0.006314686
215155_at	0.00632623
207569_at	0.006329619
213226_at	0.006329805
60471_at	0.006336919
214612_x_at	0.006355288
213096_at	0.006355501
203390_s_at	0.006362664
204187_at	0.006369122
212611_at	0.006369264
209096_at	0.006369468
213142_x_at	0.00637664
204259_at	0.006382579
207949_s_at	0.006394322
206066_s_at	0.006394584
219292_at	0.006396535
208639_x_at	0.006413582
209795_at	0.006424528
212247_at	0.006427243
220342_x_at	0.006441173
204500_s_at	0.00645352
211767_at	0.006460819
221205_at	0.006463949
204860_s_at	0.006465203
213843_x_at	0.006465823
211605_s_at	0.00649728
208840_s_at	0.006498668
221478_at	0.006509103
218931_at	0.006531868
208580_x_at	0.006545385
205059_s_at	0.006560163
208072_s_at	0.006573602
210949_s_at	0.006579879
203797_at	0.00658183
221698_s_at	0.0065921
213760_s_at	0.006602216
222136_x_at	0.006634922
218236_s_at	0.006674419
209591_s_at	0.006674934
218676_s_at	0.006678377
74694_s_at	0.006683877
221645_s_at	0.006688079
210778_s_at	0.006727687
209609_s_at	0.006728839
202800_at	0.006780197
214866_at	0.006784308
207076_s_at	0.006792404
208995_s_at	0.006814957
213103_at	0.006820691
40093_at	0.006837401
203317_at	0.006840145
211725_s_at	0.006844011
214808_at	0.006844238
212452_x_at	0.006850616
218826_at	0.006869353
214855_s_at	0.006895694
209125_at	0.006897667
213246_at	0.006903428
221676_s_at	0.006904365
204305_at	0.006910291
203510_at	0.006917788
203522_at	0.006922885
206704_at	0.00692498
206142_at	0.006937563
218584_at	0.006946178
218490_s_at	0.006951267
41469_at	0.006962277
212741_at	0.006973235
214934_at	0.007000504
218638_s_at	0.007055896
208172_s_at	0.007090218
209936_at	0.007094295
213982_s_at	0.007106967
221270_s_at	0.007132031
213308_at	0.007140718
210568_s_at	0.007145702
35148_at	0.007171737
217491_x_at	0.007179717
209464_at	0.00718377
215537_x_at	0.007211871
211583_x_at	0.007219434
211764_s_at	0.007220178
202869_at	0.007222599
210331_at	0.007223174
218093_s_at	0.007231626
208191_x_at	0.007239801
221476_s_at	0.007250982
214092_x_at	0.007253202
211729_x_at	0.007291908
212744_at	0.007322528
204143_s_at	0.007361342
202392_s_at	0.007366252
212183_at	0.007375613
221053_s_at	0.007416918
215370_at	0.007434605
211911_x_at	0.007448697
205672_at	0.007455912
214436_at	0.007456701
221159_at	0.007459815
222158_s_at	0.007469946
214463_x_at	0.007474336
208503_s_at	0.007475421
219718_at	0.007476519
219078_at	0.007483029
202718_at	0.007496349
216693_x_at	0.007509125
217502_at	0.007510065
214308_s_at	0.007524621
222258_s_at	0.007534618
219058_x_at	0.007535257
220150_s_at	0.007552207
209699_x_at	0.007566544
208290_s_at	0.007567517
217722_s_at	0.007576457
221073_s_at	0.007582584
217284_x_at	0.007590429
212360_at	0.00759254
203612_at	0.0076027
219349_s_at	0.007606558
218073_s_at	0.007629773
212239_at	0.007662568
203361_s_at	0.007670392
216481_at	0.007686859
203197_s_at	0.00772975
202094_at	0.007747652
219553_at	0.007756812
218432_at	0.007765112
209730_at	0.007766016
203216_s_at	0.007795809
217625_x_at	0.007799714
214543_x_at	0.007826608
212417_at	0.007849994
218436_at	0.007877268
215532_x_at	0.007880794
220329_s_at	0.007881129
218352_at	0.007931484
204659_s_at	0.007936497
203395_s_at	0.007948808
219335_at	0.007953797
204621_s_at	0.007954787
220319_s_at	0.007974912
205169_at	0.007993724
218277_s_at	0.007996726
208663_s_at	0.008001074
218543_s_at	0.008025598
212107_s_at	0.008059448
208694_at	0.008059828
206292_s_at	0.008060051
205204_at	0.008074174
204720_s_at	0.008078684
213310_at	0.008086132
220917_s_at	0.008087857
211884_s_at	0.008107368
203455_s_at	0.008139784
215745_at	0.008204576
204284_at	0.008211893
207165_at	0.008212826
219570_at	0.00821368
201581_at	0.008223278
204026_s_at	0.00823511
205019_s_at	0.008239408
213832_at	0.008253236
200896_x_at	0.008255904
221028_s_at	0.008264896
211402_x_at	0.008288314
216064_s_at	0.008299419
204407_at	0.008318497
209574_s_at	0.00834215
212000_at	0.008353866
207666_x_at	0.008358926
208778_s_at	0.008365679
207489_at	0.008365763
207981_s_at	0.008371083
222118_at	0.008374687
220748_s_at	0.00839671
215923_s_at	0.008398666
214926_at	0.008407069
220045_at	0.008411265
200615_s_at	0.008443473
220791_x_at	0.008449207
221139_s_at	0.008486576
218401_s_at	0.008498392
206467_x_at	0.008519091
44654_at	0.008536275
219761_at	0.008539126
206571_s_at	0.008559857
203625_x_at	0.008573129
211323_s_at	0.008593032
217028_at	0.00859976
203788_s_at	0.008611091
202908_at	0.008622803
202630_at	0.008634194
203221_at	0.008638699
212846_at	0.008647142
222233_s_at	0.008668536
207560_at	0.008684591
216397_s_at	0.008691108
215056_at	0.008710225
215071_s_at	0.008747625
204431_at	0.008791619
202064_s_at	0.008794117
204981_at	0.008810005
203889_at	0.008815751
215557_at	0.008827995
214239_x_at	0.008832479
218026_at	0.008850305
205448_s_at	0.008874095
203165_s_at	0.008886774
214173_x_at	0.008894243
201989_s_at	0.008902513
219637_at	0.008911031
200737_at	0.008916895
207541_s_at	0.008926972
219615_s_at	0.008933012
216594_x_at	0.008939628
221580_s_at	0.008997163
218548_x_at	0.00901232
204732_s_at	0.009032715
219041_s_at	0.009050574
206916_x_at	0.009064185
200922_at	0.009066769
215078_at	0.009124649
218237_s_at	0.009127161
204901_at	0.009154917
211574_s_at	0.009166453
221844_x_at	0.009173472
206652_at	0.009180202
206457_s_at	0.009187765
220658_s_at	0.009190799
201692_at	0.009195989
221897_at	0.009206799
215169_at	0.009210732
205637_s_at	0.009222699
215735_s_at	0.009229341
210135_s_at	0.009248762
209172_s_at	0.009254793
204675_at	0.009266634
209939_x_at	0.009269543
201602_s_at	0.009285163
213666_at	0.009287483
205005_s_at	0.009349698
206795_at	0.009357028
208879_x_at	0.009364412
201042_at	0.009366165
202376_at	0.009367236
208527_x_at	0.009369606
202932_at	0.009376601
201311_s_at	0.009422389
214496_x_at	0.009437133
212202_s_at	0.009450559
220285_at	0.009486002
205441_at	0.009512624
208614_s_at	0.009516495
203810_at	0.009526951
209398_at	0.009538784
212418_at	0.009541539
219894_at	0.009544606
203021_at	0.009545796
202074_s_at	0.009613337
206508_at	0.009626815
203819_s_at	0.009639831
205363_at	0.009654598
211935_at	0.009686859
216530_at	0.009713242
213133_s_at	0.00972185
208905_at	0.009727822
208077_at	0.009730761
206840_at	0.009735097
204683_at	0.00975003
209013_x_at	0.009763829
211272_s_at	0.009782831
210933_s_at	0.009811258
205479_s_at	0.009829659
202087_s_at	0.00983463
208187_s_at	0.009858969
209309_at	0.009860299
208696_at	0.009879459
204031_s_at	0.009909547
215958_at	0.009919838
212589_at	0.009929164
218943_s_at	0.009930171
212958_x_at	0.00993422
206710_s_at	0.009955841
206080_at	0.009985046
203056_s_at	0.00999656
216870_x_at	0.010006403
213260_at	0.010059722
218661_at	0.010064535
221011_s_at	0.010077613
207668_x_at	0.010115545
202662_s_at	0.010132231
208661_s_at	0.010135013
208583_x_at	0.010151165
208395_s_at	0.010159205
222067_x_at	0.010166978
207032_s_at	0.010177403
218891_at	0.010203134
212641_at	0.010216873
206637_at	0.010223205
46323_at	0.010224512
206238_s_at	0.010242711
209406_at	0.010243589
222275_at	0.010250097
218131_s_at	0.01026208
210831_s_at	0.010275297
212599_at	0.010285385
204613_at	0.010296237
208767_s_at	0.010328592
220571_at	0.01033569
202841_x_at	0.010335856
209006_s_at	0.010348299
208831_x_at	0.01036715
212097_at	0.010404359
209747_at	0.01040912
219435_at	0.010421753
204641_at	0.010439056
222240_s_at	0.010454662
221665_s_at	0.010459571
204465_s_at	0.010463068
216705_s_at	0.010466897
202565_s_at	0.010532347
209513_s_at	0.010534597
204531_s_at	0.010541994
91826_at	0.010545801
204249_s_at	0.010549665
205394_at	0.010551678
222156_x_at	0.010587373
215963_x_at	0.010589157
203720_s_at	0.010593453
207996_s_at	0.010628447
218756_s_at	0.010633585
222019_at	0.010658268
210162_s_at	0.01066471
200751_s_at	0.010668267
36553_at	0.010678508
218019_s_at	0.010684016
204072_s_at	0.01070169
202307_s_at	0.010704582
218434_s_at	0.010706821
209680_s_at	0.010707645
212345_s_at	0.010709258
219082_at	0.010754046
219318_x_at	0.010769617
204604_at	0.010781807
212315_s_at	0.010818543
214251_s_at	0.010824132
210644_s_at	0.010849026
201640_x_at	0.01084964
AFFX-HUMGAPDH/M33197_M_at	0.010850421
219687_at	0.010892357
209890_at	0.010899197
204306_s_at	0.010925098
39318_at	0.010944358
208579_x_at	0.010945738
213430_at	0.010951581
47553_at	0.010980932
209342_s_at	0.010988128
212875_s_at	0.011001784
212559_at	0.011030515
221974_at	0.011033851
215243_s_at	0.011056687
204198_s_at	0.011063571
221522_at	0.011064374
219990_at	0.011067784
208839_s_at	0.011118434
219001_s_at	0.011120395
201710_at	0.011125486
202329_at	0.01113725
221413_at	0.011155396
212272_at	0.011156525
207973_x_at	0.011159361
212077_at	0.011162912
221796_at	0.011168159
203474_at	0.011168599
218319_at	0.011176035
204951_at	0.011199267
216437_at	0.011210404
204151_x_at	0.011215618
216380_x_at	0.011233148
205509_at	0.011289521
220086_at	0.011295055
200738_s_at	0.011300625
203335_at	0.011307888
202086_at	0.011308309
205504_at	0.011309401
203637_s_at	0.011310115
217019_at	0.011325914
209283_at	0.011344736
213123_at	0.011367295
219867_at	0.011372175
219572_at	0.011382404
215499_at	0.011385748
209566_at	0.01139153
219295_s_at	0.011400545
218361_at	0.011407688
219984_s_at	0.011473584
205114_s_at	0.011474829
204709_s_at	0.011489283
212779_at	0.011490265
211177_s_at	0.011491174
219677_at	0.011496443
210064_s_at	0.011503395
210141_s_at	0.011506695
219284_at	0.011507575
213294_at	0.011507849
212693_at	0.011512976
204369_at	0.011516662
215858_at	0.01151779
205109_s_at	0.01153095
210889_s_at	0.011550724
209937_at	0.011556029
210138_at	0.011574258
219212_at	0.011587963
51192_at	0.011588154
204070_at	0.011596115
203065_s_at	0.01162959
212679_at	0.01165051
201534_s_at	0.011666284
212215_at	0.011675927
218707_at	0.011681343
208783_s_at	0.011687592
213355_at	0.011706544
209395_at	0.011743531
204805_s_at	0.011759718
219703_at	0.011832733
208159_x_at	0.011836431
205475_at	0.011840197
203657_s_at	0.011847888
212866_at	0.011867141
218637_at	0.01188685
218146_at	0.011894444
215179_x_at	0.011946785
201941_at	0.01196964
216944_s_at	0.011981568
205227_at	0.011981948
203124_s_at	0.012020237
205580_s_at	0.012025656
212298_at	0.012093787
213188_s_at	0.012096665
212726_at	0.012137833
212444_at	0.01214345
201239_s_at	0.012144608
219763_at	0.012182947
203143_s_at	0.012188058
215825_at	0.012217077
221937_at	0.012241673
218781_at	0.012309007
212256_at	0.012322051
218368_s_at	0.012363197
202269_x_at	0.012366119
206770_s_at	0.012375323
213117_at	0.012385307
220979_s_at	0.012401558
211190_x_at	0.012404461
204311_at	0.012407361
222010_at	0.012418414
219023_at	0.012420107
41512_at	0.012433777
36830_at	0.012445064
35846_at	0.012462029
201201_at	0.012472798
218704_at	0.012494057
220723_s_at	0.012520502
207688_s_at	0.012589404
213664_at	0.012596536
219344_at	0.012608759
216848_at	0.012613553
222138_s_at	0.012617715
216223_at	0.012618262
201381_x_at	0.012625971
201291_s_at	0.012642711
209990_s_at	0.012659997
215711_s_at	0.012671898
203843_at	0.012687937
208315_x_at	0.012715547
220087_at	0.012729171
219493_at	0.012751117
210056_at	0.012783573
201037_at	0.012800294
220060_s_at	0.012808469
211431_s_at	0.012813103
210908_s_at	0.01287978
212572_at	0.012882737
202233_s_at	0.01291205
221766_s_at	0.012941275
205160_at	0.012948951
209781_s_at	0.012952636
205353_s_at	0.012963024
203717_at	0.012968698
202620_s_at	0.012987726
219821_s_at	0.012989311
202802_at	0.01300273
212724_at	0.013003778
204171_at	0.013029077
203481_at	0.013034716
212533_at	0.013046586
209121_x_at	0.01306294
65770_at	0.013071305
217957_at	0.013081966
212046_x_at	0.01309477
211906_s_at	0.013103991
210625_s_at	0.013110083
204633_s_at	0.013111237
217220_at	0.013124786
203979_at	0.013178375
204030_s_at	0.013182927
60474_at	0.013217688
221927_s_at	0.013221491
201707_at	0.013239706
201030_x_at	0.0132443
206692_at	0.013269216
203837_at	0.01329639
210357_s_at	0.013320968
203864_s_at	0.013332767
203272_s_at	0.013340228
207809_s_at	0.013341834
200639_s_at	0.013350543
219266_at	0.013394716
206214_at	0.013402599
219317_at	0.013440501
209493_at	0.013471544
208524_at	0.013475902
207680_x_at	0.013488445
209739_s_at	0.013502877
221881_s_at	0.013510748
204806_x_at	0.013523172
212068_s_at	0.01352372
218336_at	0.01353841
204656_at	0.013540125
212551_at	0.013550654
215281_x_at	0.013556531
201395_at	0.013556572
218394_at	0.013568332
205812_s_at	0.013573991
218997_at	0.01357416
201263_at	0.013600292
204042_at	0.013621392
216598_s_at	0.013634767
202291_s_at	0.013641631
211986_at	0.013644604
211370_s_at	0.013684636
209585_s_at	0.013704656
202234_s_at	0.013755817
216657_at	0.01378016
214710_s_at	0.013803156
212085_at	0.013833556
205031_at	0.01384079
205759_s_at	0.013848829
212156_at	0.013882535
213473_at	0.013887052
218189_s_at	0.013895492
213932_x_at	0.01389649
209868_s_at	0.013920029
212926_at	0.013923646
217576_x_at	0.014002221
215486_at	0.014004427
219883_at	0.014004472
218838_s_at	0.014019795
210873_x_at	0.014035949
201663_s_at	0.014041827
219769_at	0.014060164
203462_x_at	0.014132349
200990_at	0.014179475
215313_x_at	0.014198667
219611_s_at	0.014222314
200660_at	0.014226961
209942_x_at	0.014270206
200989_at	0.014274902
218234_at	0.014277563
218950_at	0.014284851
216922_x_at	0.014309049
216412_x_at	0.014328924
201226_at	0.014357671
220458_at	0.014362379
218519_at	0.014382869
213073_at	0.014387831
205656_at	0.014392796
217023_x_at	0.014413835
218572_at	0.014431771
203145_at	0.014435974
201661_s_at	0.014447644
204086_at	0.014455769
204693_at	0.014464386
215223_s_at	0.014465342
209086_x_at	0.014475016
32069_at	0.014510487
221144_at	0.014517031
206832_s_at	0.014558143
204267_x_at	0.014560502
209005_at	0.014574839
219685_at	0.014578051
215769_at	0.014579958
209594_x_at	0.014587337
203528_at	0.014666549
206414_s_at	0.01469646
201983_s_at	0.014696782
217604_at	0.014718185
212932_at	0.014727585
201560_at	0.014744672
209373_at	0.014747568
201022_s_at	0.014759261
216323_x_at	0.014768781
206582_s_at	0.014769149
214160_at	0.014770832
217842_at	0.014822794
220173_at	0.014856923
206584_at	0.014869686
203494_s_at	0.014904254
207283_at	0.014936752
215006_at	0.014953327
200640_at	0.014961147
206134_at	0.014987176
219354_at	0.015016426
218532_s_at	0.015027264
204647_at	0.015027632
203749_s_at	0.015052176
215794_x_at	0.015064681
215523_at	0.015141806
213839_at	0.015145132
204299_at	0.015148931
201582_at	0.01515449
212306_at	0.015193351
203679_at	0.015194792
205046_at	0.015210358
207690_at	0.015246775
221856_s_at	0.015246874
210829_s_at	0.015261473
219495_s_at	0.015277637
221064_s_at	0.015328471
202897_at	0.015332251
202588_at	0.01533315
218914_at	0.015334569
209069_s_at	0.015354445
219188_s_at	0.015396358
206115_at	0.015420045
212970_at	0.015426991
65438_at	0.015430366
220523_at	0.0154561
205243_at	0.015474651
210095_s_at	0.015547237
219527_at	0.015565349
AFFX-HUMGAPDH/M33197_5_at	0.015569232
209900_s_at	0.015570507
201880_at	0.015607759
217800_s_at	0.015616344
209354_at	0.01563414
204155_s_at	0.015646276
210968_s_at	0.015683387
220090_at	0.015714794
205317_s_at	0.015730385
202967_at	0.015745483
218772_x_at	0.015765683
213457_at	0.015770107
221107_at	0.015786304
201082_s_at	0.015801693
218400_at	0.015808185
215543_s_at	0.015829659
212218_s_at	0.015873339
218942_at	0.015874046
205300_s_at	0.015960448
211608_at	0.015967044
214235_at	0.015970062
213711_at	0.015971826
218769_s_at	0.015977873
203919_at	0.016013353
208795_s_at	0.016021066
202080_s_at	0.016021425
217383_at	0.016023486
210467_x_at	0.016063273
208382_s_at	0.016082771
217331_at	0.016092481
203728_at	0.016100275
201754_at	0.016138364
212705_x_at	0.016139957
202137_s_at	0.016141236
207077_at	0.01615532
214298_x_at	0.016169948
212300_at	0.016184536
201324_at	0.016186644
208845_at	0.016198209
215582_x_at	0.016222098
202126_at	0.016250619
210942_s_at	0.0162666
221024_s_at	0.016272506
204447_at	0.016289906
209444_at	0.01629196
219890_at	0.016323786
218444_at	0.016328515
204504_s_at	0.01634747
206016_at	0.016349815
221339_at	0.016398246
201133_s_at	0.016409333
213404_s_at	0.016436292
214986_x_at	0.016442197
214537_at	0.016447402
206703_at	0.016488297
219509_at	0.016494459
212309_at	0.016502563
201141_at	0.016529788
206783_at	0.016537055
201219_at	0.016562002
203402_at	0.016582272
214500_at	0.016591898
205374_at	0.016595465
212143_s_at	0.016628061
213099_at	0.016642113
203647_s_at	0.016642487
203358_s_at	0.016670965
211687_x_at	0.016699307
213131_at	0.016703293
221236_s_at	0.016751333
217821_s_at	0.016768086
217269_s_at	0.016769796
210263_at	0.016782545
202644_s_at	0.016800422
210345_s_at	0.016800895
205743_at	0.016811119
204856_at	0.016817298
210222_s_at	0.016839037
202933_s_at	0.016868485
213807_x_at	0.016894924
209431_s_at	0.016902582
220988_s_at	0.01692037
214151_s_at	0.016945044
209162_s_at	0.016949518
218359_at	0.016959297
202589_at	0.016982222
206988_at	0.017005369
212335_at	0.01701877
214516_at	0.017104776
204398_s_at	0.017111671
43511_s_at	0.017125201
209503_s_at	0.017151213
207553_at	0.017152751
206600_s_at	0.017172741
220944_at	0.017178001
202849_x_at	0.017209084
202346_at	0.017236692
204332_s_at	0.017239321
217202_s_at	0.017288257
219051_x_at	0.017310446
217858_s_at	0.017329532
218502_s_at	0.017339852
205439_at	0.017364255
[truncated: 1,146 more rows]
