# Supplementary material for: A prognostic 4-gene expression signature for patients with HER2-negative breast cancer receiving taxane and anthracycline-based chemotherapy
Source: Oncotarget. 2017 Oct 17;8(61):103327–39. doi: 10.18632/oncotarget.21872 (PMC5732731; doi:10.18632/oncotarget.21872)
Supplement: Supplementary file 4 [file oncotarget-08-103327-s004.txt]

ID	Description	GeneRatio	BgRatio	pvalue	p.adjust	qvalue	geneID	Count
hsa05203	Viral carcinogenesis	63/1207	201/7281	1.18E-07	3.62E-05	2.58E-05	81/7534/3133/1108/3066/2965/4067/8503/991/983/890/6502/578/5610/7188/5290/3134/3572/3249/1111/9734/1960/1029/8370/8294/8359/8360/8361/8362/8363/8364/8365/8366/8367/8368/121504/554313/7187/9519/8346/8339/8343/8344/8347/595/3106/3107/7419/1027/3017/3135/7337/10013/5595/5295/64764/10971/898/3105/1021/10379/5902/7874	63
hsa04110	Cell cycle	42/1207	124/7281	1.66E-06	0.000254671	0.000181627	5885/7534/6500/9184/3066/994/4175/5347/9133/991/983/4085/890/9232/6502/1871/701/990/9088/8317/7272/1111/4088/1029/5591/595/4176/1027/699/7043/11200/8556/1022/4173/10971/7465/898/1021/891/29882/23594/9700	42
hsa04218	Cellular senescence	48/1207	161/7281	1.73E-05	0.001769217	0.001261777	3133/2114/5500/4605/2305/3709/9133/8503/291/3576/983/890/1871/3708/5728/5290/3134/8945/1111/4088/1029/595/3106/3107/7419/7043/3486/776/4772/11200/3135/5595/293/5295/22800/6009/898/801/805/808/3105/1021/891/5606/7249/28996/51806/1978	48
hsa05214	Glioma	23/1207	64/7281	0.000134668	0.008328031	0.005939416	1956/8503/3480/1871/5728/5290/5336/7039/5154/1029/595/5579/5595/5295/6654/5578/25759/801/805/808/1021/6655/51806	23
hsa00053	Ascorbate and aldarate metabolism	13/1207	27/7281	0.000135636	0.008328031	0.005939416	224/7358/54658/54575/54576/54578/54600/54657/7366/219/9104/54579/54659	13
hsa05169	Epstein-Barr virus infection	53/1207	203/7281	0.000318126	0.0123627	0.008816875	7534/5901/3303/3304/3305/3133/5701/7431/3654/3066/7979/4067/5440/7128/8503/983/890/6502/596/5610/7188/5290/5336/3134/965/9020/10622/7187/9519/3106/3107/1027/3551/5705/5435/5601/960/3135/3306/5441/5295/10971/5434/3105/5606/5430/55718/101060521/26993/9451/51728/23586/7874	53
hsa05034	Alcoholism	48/1207	180/7281	0.000356773	0.0123627	0.008816875	5500/2030/3066/8520/4129/4128/2786/9734/136/8370/8294/8359/8360/8361/8362/8363/8364/8365/8366/8367/8368/121504/554313/8346/8339/8343/8344/8347/8331/3021/3020/3017/10013/5595/94239/64764/6654/25759/801/805/808/8337/723790/9555/8334/6655/51806/4915	48
hsa05162	Measles	38/1207	134/7281	0.000392989	0.0123627	0.008816875	4478/10399/3303/3304/3305/3654/4599/7128/8503/4938/5610/5290/4939/916/3441/10332/3444/595/4179/1027/6772/5588/2534/2213/1796/3559/3451/3306/5295/898/1021/3442/355/4940/9451/23586/64135/10379	38
hsa05161	Hepatitis B	40/1207	144/7281	0.000445091	0.0123627	0.008816875	7534/332/8503/3576/890/596/1871/5728/5290/4088/1960/7124/537/3441/3444/595/7419/54205/1027/2353/3551/5579/7043/6772/4772/5601/843/3451/5595/5295/64764/10971/5578/898/1021/3442/4214/355/23586/64135	40
hsa04960	Aldosterone-regulated sodium reabsorption	15/1207	37/7281	0.000446184	0.0123627	0.008816875	481/8503/6337/482/5290/5170/3667/4306/6338/483/5579/5595/5295/23327/5578	15
hsa01524	Platinum drug resistance	24/1207	73/7281	0.000457209	0.0123627	0.008816875	7153/332/2947/8503/2941/596/2067/578/4217/4258/5290/5170/672/538/2953/7507/4437/1029/54205/637/5595/5295/355/2064	24
hsa05219	Bladder cancer	16/1207	41/7281	0.000483233	0.0123627	0.008816875	7057/999/1956/3576/1612/1871/2261/9252/1890/23604/1029/595/7422/5595/2064/1839	16
hsa00040	Pentose and glucuronate interconversions	14/1207	34/7281	0.000570948	0.013483151	0.009615963	6652/10327/2990/7358/54658/54575/54576/54578/54600/54657/7366/51181/54579/54659	14
hsa05200	Pathways in cancer	90/1207	395/7281	0.000636508	0.013957714	0.009954413	7849/1495/3915/3091/999/1488/6513/3675/3066/1163/1956/332/8503/6921/3576/9915/1612/4233/324/6502/3480/596/1871/3909/113/5914/5728/1164/7188/5290/2261/115/5336/7039/5888/3673/5915/2786/2737/185/4088/5154/7704/4437/23604/2249/1029/7187/595/54205/1027/2353/112/3551/861/5579/7043/5727/6772/5733/7422/5601/367/637/7852/3688/5595/5295/6654/5578/107/7474/898/1021/10235/5898/5228/355/2122/3913/7184/2064/6…	90
hsa05168	Herpes simplex infection	48/1207	185/7281	0.000696781	0.014260778	0.010170553	6352/6500/3133/5500/6732/6890/4938/3434/983/6502/5610/7188/6891/3134/4939/8864/7124/3441/3444/7187/9519/3106/3107/54205/2353/3551/8764/6772/5601/2969/3451/3135/5818/6430/3105/3442/355/6347/3111/5430/29997/4940/9451/23586/64135/10379/51616/7874	48
hsa05222	Small cell lung cancer	26/1207	84/7281	0.000767697	0.014730186	0.010505327	3915/3675/1163/8503/6502/596/1871/3909/5728/1164/7188/5290/3673/5915/2272/7187/595/54205/1027/3551/3688/5295/898/1021/3913/1285	26
hsa04915	Estrogen signaling pathway	29/1207	98/7281	0.000885173	0.015985184	0.011400371	3303/3304/3305/1956/3709/8503/3708/113/5290/115/2099/2353/112/9568/3306/5595/5295/64764/6654/107/25759/801/805/808/7184/6655/108/51806/1839	29
hsa05205	Proteoglycans in cancer	51/1207	203/7281	0.001064193	0.018150407	0.012944573	4478/967/3091/7057/3693/5500/4659/1956/6385/1514/2065/3709/27250/8503/857/858/4233/3480/3708/6198/5290/5170/5336/3690/3673/2099/5328/2066/7124/2317/595/6548/5579/5727/7422/5329/960/1975/3688/5595/5295/5962/22800/6654/5578/7474/8826/355/2064/6655/1839	51
hsa04216	Ferroptosis	15/1207	40/7281	0.001172551	0.018945963	0.01351195	6520/5621/2181/2182/9474/10162/4891/6303/3162/2730/5094/7037/81631/7419/64116	15
hsa05322	Systemic lupus erythematosus	36/1207	133/7281	0.001402637	0.021530477	0.015355183	81/6632/8370/8294/8359/8360/8361/8362/8363/8364/8365/8366/8367/8368/121504/554313/7124/941/720/721/8346/8339/8343/8344/8347/8331/716/3021/3020/3017/94239/8337/723790/9555/8334/3111	36
hsa04114	Oocyte meiosis	34/1207	124/7281	0.001481075	0.021651909	0.015441787	7534/6500/5500/5347/3709/9133/991/983/4085/9232/3480/3708/113/6197/6790/9088/115/8945/112/699/367/5595/10971/107/898/801/805/808/891/108/29882/51806/27330/9700	34
hsa04213	Longevity regulating pathway - multiple species	20/1207	62/7281	0.001728066	0.023342701	0.016647632	3303/3304/3305/3066/5564/9474/8503/3480/113/6198/5290/115/3667/112/1410/3306/5295/107/6648/108	20
hsa05164	Influenza A	44/1207	173/7281	0.001759685	0.023342701	0.016647632	6352/3303/3304/3305/3838/4599/8503/3576/4938/5610/5290/3627/4939/10625/7124/3441/3444/54205/3551/55916/5579/6772/834/5601/3451/3306/4261/5595/293/5295/7919/5578/91543/3442/5606/355/6347/3111/4940/9451/23586/64135/10379/29108	44
hsa05223	Non-small cell lung cancer	19/1207	58/7281	0.001824837	0.023342701	0.016647632	1956/8503/1871/5290/5170/5336/7039/5915/2272/1029/595/5579/5595/5295/6654/5578/1021/2064/6655	19
hsa01040	Biosynthesis of unsaturated fatty acids	10/1207	23/7281	0.002155796	0.025988165	0.018534334	10965/641371/11332/9524/60481/3992/201562/54898/30/51495	10
hsa05166	HTLV-I infection	60/1207	255/7281	0.002267264	0.025988165	0.018534334	7494/5901/3133/6513/2114/9184/4605/9133/8503/291/991/7094/4085/324/9232/1871/113/701/7412/5290/115/4602/3134/3932/9020/1111/4088/916/5154/1029/7124/9519/595/3106/3107/7419/2353/10524/112/3551/7043/1390/4772/11200/3559/3135/293/5295/8829/22800/811/107/7474/3105/4214/3111/108/29882/5902/466	60
hsa04070	Phosphatidylinositol signaling system	28/1207	99/7281	0.002285604	0.025988165	0.018534334	3709/8503/3612/8898/3708/5728/5290/5336/8821/8527/5579/3705/1606/5295/9807/8760/5286/5578/5297/27124/801/805/808/3633/79837/51806/55613/9108	28
hsa04142	Lysosome	33/1207	123/7281	0.002543205	0.027884422	0.019886713	967/5538/1075/3916/8906/1514/3423/2990/2517/1520/4891/8722/1203/175/2581/3425/27074/537/55353/23062/1174/9179/1515/20/11154/1201/8943/427/2799/2717/3073/1211/58511	33
hsa04210	Apoptosis	36/1207	138/7281	0.002804751	0.028701948	0.020469759	4170/1075/1514/332/3709/8503/1520/4001/8722/596/3708/578/4217/5783/5290/5170/9020/7124/54205/2353/3551/839/8837/1515/5601/843/637/5595/4000/5295/7277/6709/355/7278/113457/9451	36
hsa04910	Insulin signaling pathway	36/1207	138/7281	0.002804751	0.028701948	0.020469759	5573/5500/5564/6720/8503/5577/6198/5507/5290/5170/3667/3551/2203/8651/5601/23265/5595/23433/2194/5295/5575/6654/6009/25759/801/805/808/5140/7249/6655/2872/51806/57818/1978/32/92579	36
hsa01522	Endocrine resistance	27/1207	96/7281	0.002959612	0.02930971	0.020903205	1956/8503/3480/596/1871/113/6198/5290/115/2099/638/1029/595/1027/2353/112/5601/5595/5295/6654/107/25759/2064/6655/108/4851/1839	27
hsa04912	GnRH signaling pathway	26/1207	92/7281	0.003260744	0.031282764	0.022310355	4323/1956/3709/3708/113/115/112/5579/776/5321/5601/5595/6654/5578/107/801/805/808/4214/5606/6655/108/8681/100137049/51806/1839	26
hsa04750	Inflammatory mediator regulation of TRP channels	27/1207	97/7281	0.003469574	0.031846337	0.022712286	5500/3709/8503/3708/113/5290/115/5336/3556/3269/8989/112/5579/5588/5321/5601/5295/5578/107/801/805/808/5606/108/8681/100137049/51806	27
hsa04144	Endocytosis	60/1207	260/7281	0.003630635	0.031846337	0.022712286	163/3303/3304/3305/8766/3133/5119/10095/1956/27243/2065/7456/2870/857/3800/9135/23550/858/23362/4233/3480/116987/2261/2348/9829/3134/4088/6457/8976/8853/2066/7037/1175/3106/3107/7043/10093/3559/3135/3306/7852/23327/23527/11059/6642/3105/51324/57154/1211/1759/9230/29082/79643/56904/64411/80223/55040/50807/56288/408	60
hsa01521	EGFR tyrosine kinase inhibitor resistance	23/1207	79/7281	0.003651204	0.031846337	0.022712286	1956/2065/8503/4233/3480/596/5728/6198/5290/2261/5336/7039/5154/5579/7422/5595/5295/6654/5578/25759/2064/6655/1978	23
hsa04270	Vascular smooth muscle contraction	32/1207	121/7281	0.003734424	0.031846337	0.022712286	5500/4659/800/3709/3708/113/115/10267/185/136/10203/112/5579/5588/776/5321/148/2983/5595/5578/107/801/805/808/1579/284541/108/8681/100137049/51806/81579/3778	32
hsa00062	Fatty acid elongation	10/1207	25/7281	0.004487547	0.036353895	0.025927002	5538/3033/10965/641371/11332/9524/60481/201562/54898/51495	10
hsa04068	FoxO signaling pathway	34/1207	132/7281	0.004499831	0.036353895	0.025927002	5564/10769/1956/5347/9133/8503/901/6502/3480/5728/5290/5170/9454/3667/4088/595/1027/3551/7043/5601/5595/5295/6654/891/6648/604/9455/6655/51701/23678/100533105/57818/7874/92579	34
hsa05231	Choline metabolism in cancer	27/1207	99/7281	0.004714185	0.037109096	0.026465599	3091/1956/8503/10810/6198/5290/5170/5154/80736/8976/8527/2353/5579/5321/5601/1606/5595/5295/6654/5578/6009/7249/6655/8681/100137049/1978/56994	27
hsa04970	Salivary secretion	25/1207	90/7281	0.004953645	0.038019227	0.02711469	481/1471/6844/3709/3708/113/482/3783/115/1470/483/112/6548/5579/148/2983/493/5578/107/801/805/808/108/51806/3778	25
hsa04012	ErbB signaling pathway	24/1207	86/7281	0.005473812	0.040986833	0.029231138	1956/2065/8503/8440/6198/5290/5336/7039/374/27/2066/1027/5579/5601/4690/5595/5295/6654/5578/25759/2064/6655/1978/1839	24
hsa00983	Drug metabolism - other enzymes	15/1207	46/7281	0.005611735	0.041019113	0.029254159	3615/2990/7378/1890/1576/54658/54575/54576/54578/54600/54657/7366/9/54579/54659	15
hsa05130	Pathogenic Escherichia coli infection	17/1207	55/7281	0.006076147	0.04263659	0.030407717	7534/999/3875/10095/8440/8976/23643/84617/2534/10093/4690/3688/7277/10971/5578/7278/113457	17
hsa04623	Cytosolic DNA-sensing pathway	19/1207	64/7281	0.006249663	0.04263659	0.030407717	6352/5440/3627/9447/10622/3441/3444/3551/5435/834/3451/5441/5434/3442/55718/101060521/51728/23586/29108	19
hsa05212	Pancreatic cancer	19/1207	64/7281	0.006249663	0.04263659	0.030407717	1956/8503/1871/5290/7039/5888/4088/1029/595/3551/7043/6772/7422/5601/5595/5295/1021/5898/2064	19
hsa04540	Gap junction	24/1207	88/7281	0.007456953	0.04892834	0.03489489	2697/1956/3709/983/3708/113/115/5154/1453/84617/112/5579/5607/2983/5595/7277/6654/5578/107/2915/7278/113457/6655/108	24
hsa04931	Insulin resistance	28/1207	107/7281	0.007490658	0.04892834	0.03489489	6513/5500/5564/6720/22877/8503/6197/5728/6198/5507/5290/5170/3667/11001/5524/5465/7124/3551/5579/5588/5601/5295/64764/8473/27330/57818/32/92579	28
